# Supplementary material for: DBI as a Novel Immunotherapeutic Candidate in Colorectal Cancer: Dissecting Genetic Risk and the Immune Landscape via GWAS, eQTL, and pQTL
Source: Biomedicines. 2025 May 4;13(5):1115. doi: 10.3390/biomedicines13051115 (PMC12109284; doi:10.3390/biomedicines13051115)
Supplement: Supplementary file 1 [file biomedicines-13-01115-s001.zip]

Archive with 1 entries (1 files):
- Table.xlsx
