# Supplementary material for: DBI as a Novel Immunotherapeutic Candidate in Colorectal Cancer: Dissecting Genetic Risk and the Immune Landscape via GWAS, eQTL, and pQTL
Source: Biomedicines. 2025 May 4;13(5):1115. doi: 10.3390/biomedicines13051115 (PMC12109284; doi:10.3390/biomedicines13051115)
Supplement: Supplementary file 1 [file biomedicines-13-01115-s001.zip › Table.xlsx]

## Sheet: Table S1
Table S1. The positive genetic variations of eQTLs utilized in the discovery phase
probeID	ProbeChr	Probe_bp	topSNP	topSNP_chr	topSNP_bp	A1	A2	Freq	b_GWAS	se_GWAS	p_GWAS	b_eQTL	se_eQTL	p_eQTL	b_SMR	se_SMR	p_SMR	p_HEIDI	nsnp_HEIDI	lo_ci	up_ci	or_SMR	or_lci95_SMR	or_uci95_SMR	topSNP_F
ENSG00000131686	1	9020536	rs12091891	1	9000220	G	A	0.0813492	0.0695035	0.0340306	0.041114	0.619622	0.0156875	0	0.112171	0.054995	0.0413845	0.206238	5	0.0043808	0.219961	1.1187	1.00439	1.24603	1560.08
ENSG00000054523	1	10356262	rs6702280	1	10280774	A	G	0.0138889	-0.0519459	0.0251561	0.0389287	0.897702	0.0104082	0	-0.0578654	0.0280308	0.0389844	0.999994	3	-0.112806	-0.00292503	0.943777	0.893324	0.997079	7438.98
ENSG00000160049	1	10524581	rs7548453	1	10589836	A	G	0.520833	-0.0311219	0.0156934	0.0473533	-0.205329	0.00790492	9.54201e-149	0.151571	0.076653	0.0480003	0.985134	20	0.00133112	0.301811	1.16366	1.00133	1.35231	674.692
ENSG00000142655	1	10611580	rs17035189	1	10597024	A	G	0.518849	-0.0309994	0.0156963	0.0482747	-0.20476	0.00786389	1.83982e-149	0.151394	0.0768773	0.0489195	0.849035	20	0.000714492	0.302074	1.16345	1.00071	1.35266	677.978
ENSG00000171729	1	15513002	rs72640763	1	15468778	C	A	0.0555556	-0.048859	0.0217463	0.0246547	0.90226	0.00976439	0	-0.0541518	0.0241092	0.024697	0.784522	20	-0.101406	-0.00689777	0.947288	0.903566	0.993126	8538.33
ENSG00000132906	1	15835178	rs2020902	1	15834360	G	A	0.031746	-0.0637467	0.022047	0.00383531	-0.347518	0.0112154	8.34825e-211	0.183434	0.0637169	0.00399073	0.491749	20	0.0585489	0.308319	1.20134	1.0603	1.36114	960.119
ENSG00000162461	1	16065395	rs35352784	1	16061966	A	G	0.0446429	-0.0520292	0.0197199	0.00832933	-0.49595	0.00920702	0	0.104908	0.0398095	0.00840749	0.115803	20	0.0268814	0.182935	1.11061	1.02725	1.20074	2901.6
ENSG00000157191	1	16776870	rs156848	1	16804438	T	C	0.077381	0.0722894	0.0220521	0.00104498	-0.27922	0.011244	3.96702e-136	-0.258897	0.0796626	0.00115436	0.698854	10	-0.415036	-0.102758	0.771903	0.660317	0.902345	616.668
ENSG00000117115	1	17419602	rs2235910	1	17425829	G	T	0.580357	-0.0352454	0.0158106	0.0257988	-0.807604	0.00676284	0	0.0436419	0.0195806	0.0258247	0.777567	12	0.00526392	0.0820199	1.04461	1.00528	1.08548	14260.6
ENSG00000173369	1	22983643	rs672693	1	22971446	A	G	0.388889	0.043558	0.0159992	0.00647873	0.43253	0.00826478	0	0.100705	0.0370398	0.00655123	0.45403	20	0.028107	0.173303	1.10595	1.02851	1.18923	2738.86
ENSG00000188529	1	24299355	rs17184588	1	24365512	C	T	0.363095	-0.0342246	0.0156644	0.0288981	-0.169601	0.0146815	7.21216e-31	0.201795	0.0939979	0.0318088	0.662015	11	0.0175591	0.386031	1.2236	1.01771	1.47113	133.449
ENSG00000185436	1	24497548	rs7546212	1	24510421	T	C	0.213294	0.0519602	0.0210795	0.0137028	0.221418	0.0129257	8.86564e-66	0.23467	0.0961829	0.0146941	0.0960766	13	0.0461515	0.423188	1.26449	1.04723	1.52682	293.439
ENSG00000130695	1	26582995	rs57564009	1	26557618	T	A	0.126984	0.0461296	0.0199618	0.0208387	0.366974	0.0113067	4.42858e-231	0.125703	0.0545335	0.0211633	0.322286	9	0.0188173	0.232589	1.13395	1.019	1.26186	1053.41
ENSG00000130766	1	28597520	rs6673481	1	28990270	G	C	0.140873	-0.0431177	0.0174754	0.0136126	-0.089725	0.00860556	1.87871e-25	0.480554	0.200145	0.0163493	0.486485	3	0.0882698	0.872838	1.61697	1.09228	2.3937	108.71
ENSG00000180198	1	28849133	rs11587757	1	28740421	C	T	0.462302	0.0462595	0.0168748	0.00611899	0.165535	0.00924788	1.1835e-71	0.279454	0.103129	0.00673355	0.196887	10	0.0773212	0.481587	1.32241	1.08039	1.61864	320.402
ENSG00000183317	1	38205178	rs41267337	1	38219776	C	A	0.0902778	-0.0399685	0.0182705	0.0286986	-0.0582527	0.0102047	1.1404e-08	0.686123	0.335884	0.0410787	0.337112	14	0.0277904	1.34446	1.986	1.02818	3.8361	32.586
ENSG00000185090	1	38263141	rs4585948	1	38345021	C	T	0.261905	-0.0477752	0.0157168	0.00236777	0.0556079	0.00811913	7.43678e-12	-0.859144	0.309222	0.00546272	0.123158	13	-1.46522	-0.253069	0.423524	0.231027	0.776414	46.9088
ENSG00000188786	1	38302571	rs493848	1	38253716	T	A	0.268849	-0.0411945	0.0162946	0.0114681	0.0994513	0.008991	1.9349e-28	-0.414218	0.16807	0.0137183	0.141001	20	-0.743635	-0.0848008	0.660857	0.475383	0.918695	122.35
ENSG00000252448	1	38349949	rs9700081	1	38350834	T	C	0.258929	-0.060225	0.0161926	0.000199774	-0.321973	0.0242519	3.18131e-40	0.18705	0.0522281	0.000341749	0.0815516	20	0.0846829	0.289417	1.20569	1.08837	1.33565	176.257
ENSG00000183386	1	38466860	rs4634868	1	38465315	A	G	0.121032	0.0599875	0.0201377	0.00289328	0.922476	0.00889603	0	0.0650288	0.0218391	0.0029048	0.07527	17	0.0222242	0.107833	1.06719	1.02247	1.11386	10752.7
ENSG00000183520	1	38482713	rs871524	1	38411445	A	G	0.240079	-0.0669648	0.0158106	2.28108e-05	-0.19027	0.00850781	8.7841e-111	0.351946	0.0845725	3.16211e-05	0.863775	20	0.186184	0.517708	1.42183	1.20464	1.67818	500.156
ENSG00000182109	1	39999905	rs17264866	1	40022777	G	C	0.104167	0.051188	0.0190071	0.00707929	0.214523	0.0109828	5.80089e-85	0.238613	0.08944	0.0076336	0.441507	20	0.0633106	0.413915	1.26949	1.06536	1.51273	381.524
ENSG00000132768	1	44437356	rs783304	1	44365457	G	A	0.225198	-0.0514168	0.0235524	0.0290295	0.121194	0.0115676	1.1018e-25	-0.424252	0.19851	0.0325835	0.79572	20	-0.813332	-0.0351724	0.654259	0.443378	0.965439	109.768
ENSG00000123091	1	51720535	rs72661388	1	52004550	C	T	0.126984	-0.0895494	0.0396768	0.0240099	-0.156828	0.0238116	4.51231e-11	0.571004	0.267438	0.0327539	0.154539	7	0.0468255	1.09518	1.77004	1.04794	2.98973	43.3781
ENSG00000117859	1	52148870	rs6677209	1	52025277	T	C	0.114087	-0.120572	0.0462278	0.00910144	0.222378	0.0178439	1.19709e-35	-0.542195	0.212384	0.0106829	0.411487	11	-0.958468	-0.125922	0.581471	0.38348	0.881683	155.312
ENSG00000237611	1	54565769	rs6672905	1	54563239	T	A	0.345238	-0.0358796	0.0173933	0.0391282	0.150828	0.0220883	8.5867e-12	-0.237884	0.120466	0.0483023	0.735203	13	-0.473997	-0.00177064	0.788294	0.622509	0.998231	46.6272
ENSG00000243725	1	55194912	rs3820105	1	55187167	G	C	0.127976	-0.0869858	0.0351071	0.0132224	0.411911	0.0169906	7.76163e-130	-0.211176	0.0856738	0.0137056	0.093835	10	-0.379097	-0.0432554	0.809632	0.684479	0.957667	587.746
ENSG00000116791	1	75185131	rs3806160	1	75200697	T	C	0.228175	-0.0330912	0.0165205	0.0451731	0.864977	0.00772711	0	-0.0382567	0.0191024	0.0452076	0.352179	8	-0.0756974	-0.000815996	0.962466	0.927097	0.999184	12530.7
ENSG00000162623	1	75215599	rs28568334	1	75199299	C	G	0.228175	-0.0330888	0.0165205	0.0451887	0.205455	0.00920937	2.99485e-110	-0.161051	0.0807326	0.0460571	0.757775	6	-0.319287	-0.0028151	0.851249	0.726667	0.997189	497.707
ENSG00000117174	1	86144611	rs11161654	1	86182083	G	A	0.510913	0.0344947	0.0157893	0.0289121	0.279351	0.00780734	2.22077e-280	0.123482	0.0566267	0.029211	0.141163	20	0.0124937	0.23447	1.13143	1.01257	1.26424	1280.25
ENSG00000137944	1	89430046	rs3738055	1	89426902	A	G	0.463294	-0.035723	0.0156643	0.0225762	-0.424089	0.00827973	0	0.0842346	0.0369729	0.02271	0.282807	20	0.0117677	0.156701	1.08788	1.01184	1.16965	2623.5
ENSG00000231999	1	90073626	rs12040495	1	90307899	T	C	0.37996	-0.0328532	0.0161725	0.0422124	0.0799141	0.010543	3.46089e-14	-0.411106	0.209515	0.0497418	0.539992	3	-0.821755	-0.0004566	0.662917	0.439659	0.999544	57.4538
ENSG00000097046	1	91978864	rs2174676	1	91935362	C	G	0.392857	0.0321185	0.0158583	0.0428322	-0.431195	0.00758265	0	-0.0744872	0.0368009	0.042964	0.124636	20	-0.146617	-0.00235744	0.928219	0.863625	0.997645	3233.74
ENSG00000143033	1	93574715	rs2785609	1	93508878	A	T	0.0138889	0.0393209	0.0190579	0.0390913	0.166426	0.0100227	6.41201e-62	0.236266	0.115393	0.0406101	0.345577	6	0.0100957	0.462436	1.26651	1.01015	1.58794	275.723
ENSG00000188641	1	97964952	rs12043021	1	97862725	T	G	0.220238	0.0443146	0.020843	0.0334935	-0.332581	0.0104906	1.42613e-220	-0.133244	0.0628111	0.0338924	0.257184	20	-0.256354	-0.0101342	0.875252	0.773868	0.989917	1005.07
ENSG00000162692	1	101194953	rs12566489	1	101139367	T	C	0.244048	0.040546	0.0188118	0.0311344	-0.289136	0.00937474	7.17116e-209	-0.140232	0.0652209	0.0315469	0.849178	19	-0.268065	-0.012399	0.869157	0.764858	0.987678	951.231
ENSG00000197780	1	109611866	rs8856	1	109605305	G	T	0.356151	0.0491342	0.0202653	0.0153271	0.301292	0.0151728	9.51093e-88	0.163078	0.0677607	0.0160985	0.394846	11	0.030267	0.295889	1.17713	1.03073	1.34432	394.315
ENSG00000238975	1	113195260	rs3790612	1	113084146	A	G	0.188492	-0.0388222	0.0182863	0.033752	0.13487	0.0223613	1.6255e-09	-0.287849	0.143739	0.0452221	0.784284	9	-0.569577	-0.00612056	0.749875	0.565764	0.993898	36.3778
ENSG00000163393	1	116565897	rs12726299	1	116525672	G	A	0.579365	-0.0337055	0.0157625	0.0324893	0.495505	0.00761899	0	-0.0680226	0.0318282	0.0325834	0.680663	20	-0.130406	-0.00563933	0.934239	0.877739	0.994377	4229.62
ENSG00000134247	1	117492829	rs1926843	1	117476466	A	G	0.189484	-0.0390354	0.0166858	0.019313	0.14063	0.0086782	4.64896e-59	-0.277575	0.11988	0.0205892	0.563854	20	-0.51254	-0.0426102	0.757619	0.598972	0.958285	262.601
ENSG00000143434	1	151111632	rs56299877	1	151115645	T	C	0.0634921	0.0385985	0.0187405	0.0394339	0.128748	0.00964596	1.22658e-40	0.299798	0.147282	0.0417967	0.957536	15	0.0111253	0.588471	1.34959	1.01119	1.80123	178.152
ENSG00000143320	1	156672503	rs12137568	1	156752370	C	T	0.0644841	-0.0488823	0.0222366	0.0279293	-0.191241	0.0131057	3.14883e-48	0.255606	0.117588	0.0297237	0.261949	10	0.0251335	0.486078	1.29124	1.02545	1.62593	212.932
ENSG00000223356	1	156682485	rs12137568	1	156752370	C	T	0.0644841	-0.0488823	0.0222366	0.0279293	-0.377797	0.0355855	2.49481e-26	0.129388	0.0601072	0.0313486	0.263568	8	0.0115779	0.247198	1.13813	1.01165	1.28043	112.712
ENSG00000117090	1	160597487	rs11265461	1	160630143	C	T	0.40873	-0.0389109	0.0165422	0.0186616	-0.159759	0.00841129	1.93391e-80	0.24356	0.104336	0.0195755	0.776694	5	0.0390614	0.448059	1.27578	1.03983	1.56527	360.749
ENSG00000026751	1	160716824	rs3766370	1	160711477	T	C	0.147817	-0.0373629	0.0173525	0.0313055	-0.183701	0.00862824	1.38741e-100	0.20339	0.0949427	0.0321739	0.81877	20	0.0173023	0.389478	1.22555	1.01745	1.47621	453.293
ENSG00000232879	1	161004710	rs4656975	1	160984108	C	G	0.366071	-0.0331642	0.0157219	0.0349076	0.230819	0.0225444	1.3342e-24	-0.143681	0.0695443	0.0388254	0.409423	15	-0.279988	-0.00737417	0.866164	0.755793	0.992653	104.825
ENSG00000215845	1	161008100	rs6695707	1	160991821	C	A	0.198413	0.0490475	0.0231583	0.0341814	-0.480526	0.0149849	1.256e-225	-0.10207	0.0482986	0.0345735	0.850942	16	-0.196735	-0.00740474	0.902966	0.821408	0.992623	1028.31
ENSG00000198929	1	162196442	rs75642230	1	162012045	C	A	0.205357	0.05776	0.0236882	0.014755	0.106693	0.013956	2.0895e-14	0.541364	0.23304	0.0201766	0.586875	7	0.0846056	0.998122	1.71835	1.08829	2.71318	58.4453
ENSG00000143190	1	167293324	rs2949666	1	167392702	G	A	0.27877	0.0421141	0.0160899	0.00885952	-0.0489376	0.00804711	1.1914e-09	-0.860567	0.357943	0.0162079	0.24375	6	-1.56214	-0.158999	0.422922	0.209688	0.852997	36.9833
ENSG00000227776	1	167489298	rs1773554	1	167486326	G	A	0.139881	0.117985	0.0551448	0.0323914	0.70087	0.0589849	1.46461e-32	0.168341	0.0799458	0.0352317	0.0635031	9	0.0116472	0.325035	1.18334	1.01172	1.38408	141.187
ENSG00000213064	1	168203777	rs10753770	1	168252302	G	A	0.511905	0.0343134	0.0162252	0.0344453	0.134737	0.00924818	4.42318e-48	0.25467	0.121684	0.0363593	0.990282	18	0.0161694	0.493171	1.29004	1.0163	1.6375	212.257
ENSG00000214262	1	168215692	rs2235181	1	168197420	G	C	0.561508	0.0333775	0.0162747	0.0402782	-0.0948843	0.00997501	1.86669e-21	-0.35177	0.175463	0.0449829	0.604063	16	-0.695677	-0.00786252	0.703442	0.498736	0.992168	90.482
ENSG00000198734	1	169519615	rs2227245	1	169540080	T	C	0.28373	0.0439664	0.0163256	0.00707929	-0.576229	0.00797398	0	-0.0763003	0.0283515	0.00711897	0.928758	9	-0.131869	-0.0207314	0.926538	0.876456	0.979482	5222.04
ENSG00000117533	1	171690343	rs11590714	1	171716779	C	G	0.155754	-0.0470069	0.0215533	0.0291864	0.202141	0.0102734	3.44904e-86	-0.232545	0.107278	0.0301826	0.237188	19	-0.44281	-0.0222801	0.792514	0.642229	0.977966	387.151
ENSG00000010165	1	171766975	rs56377810	1	171757657	C	A	0.132937	0.045228	0.0203229	0.0260501	-0.452933	0.00978313	0	-0.0998559	0.0449214	0.0262223	0.643177	20	-0.187902	-0.01181	0.904968	0.828696	0.98826	2143.44
ENSG00000117586	1	173164662	rs10489268	1	173162218	C	T	0.0277778	0.042494	0.0199783	0.0334187	-0.390882	0.00986888	0	-0.108713	0.0511844	0.0336745	0.850342	12	-0.209034	-0.00839158	0.896988	0.811367	0.991644	1568.76
ENSG00000117592	1	173452175	rs12744267	1	173486342	G	A	0.294643	-0.0441768	0.0222747	0.0473369	0.327406	0.0101102	4.65564e-230	-0.13493	0.0681614	0.0477526	0.22569	20	-0.268526	-0.00133366	0.873777	0.764505	0.998667	1048.71
ENSG00000057252	1	179295370	rs12135111	1	179370922	A	G	0.376984	-0.0316685	0.0156698	0.0432803	-0.334574	0.00783294	0	0.0946533	0.0468875	0.0435152	0.362674	20	0.0027538	0.186553	1.09928	1.00276	1.20509	1824.46
ENSG00000230124	1	180242073	rs10914005	1	180445616	C	T	0.443452	-0.0412606	0.0162915	0.0113206	0.332432	0.0137689	8.71662e-129	-0.124118	0.049276	0.0117747	0.370996	20	-0.220699	-0.027537	0.883276	0.801958	0.972839	582.918
ENSG00000264809	1	182726103	rs4480309	1	182946746	C	T	0.460317	-0.0364179	0.01573	0.020603	-0.125818	0.0228726	3.7807e-08	0.28945	0.135644	0.0328519	0.318908	12	0.0235878	0.555312	1.33569	1.02387	1.74248	30.259
ENSG00000135862	1	183053661	rs11588675	1	182988052	T	C	0.519841	-0.0604914	0.0156699	0.000113219	-0.592862	0.00736977	0	0.102033	0.0264614	0.000115295	0.898835	20	0.0501687	0.153897	1.10742	1.05145	1.16637	6471.42
ENSG00000270009	1	183590303	rs1174675	1	183639879	T	G	0.243056	-0.0371331	0.0161721	0.0216686	-0.226521	0.0205386	2.7693e-28	0.163928	0.0729243	0.0245811	0.885329	10	0.0209964	0.30686	1.17813	1.02122	1.35915	121.64
ENSG00000162704	1	183598646	rs2767304	1	183603399	G	A	0.244048	-0.035964	0.0161539	0.0259914	0.549764	0.00756287	0	-0.0654171	0.0293971	0.0260616	0.77819	10	-0.123035	-0.00779878	0.936677	0.884232	0.992232	5284.2
ENSG00000143344	1	183751437	rs2333684	1	183565797	A	G	0.193452	-0.031746	0.0161329	0.049093	0.236792	0.00807741	6.62022e-189	-0.134067	0.0682845	0.0496041	0.328862	12	-0.267905	-0.00022938	0.874531	0.764981	0.999771	859.389
ENSG00000121481	1	185043118	rs12043617	1	185056945	G	A	0.260913	-0.0812665	0.0258077	0.0016387	-0.206659	0.0162742	6.01972e-37	0.39324	0.128663	0.00224044	0.80379	20	0.141061	0.645419	1.48177	1.15149	1.90679	161.254
ENSG00000121486	1	185106712	rs2273881	1	185126044	A	G	0.250992	-0.0789908	0.0257672	0.00217265	-0.289414	0.0182718	1.66402e-56	0.272934	0.0906844	0.00261501	0.69848	20	0.0951926	0.450675	1.31381	1.09987	1.56937	250.886
ENSG00000116741	1	192779786	rs6657407	1	192758083	A	C	0.580357	0.0417245	0.015934	0.00882978	0.120936	0.00796284	4.27279e-52	0.345012	0.133699	0.0098655	0.456841	20	0.082962	0.607062	1.41201	1.0865	1.83503	230.662
ENSG00000170128	1	200842694	rs296545	1	200890692	A	G	0.203373	0.0363917	0.0181293	0.0447136	0.142556	0.00887162	4.22181e-58	0.25528	0.128161	0.0463864	0.759738	20	0.00408444	0.506476	1.29082	1.00409	1.65943	258.205
ENSG00000158715	1	205638283	rs823116	1	205720483	G	A	0.499008	0.0412168	0.0158185	0.00917107	0.0706522	0.00800536	1.08869e-18	0.583376	0.233446	0.0124553	0.80706	12	0.125822	1.04093	1.79208	1.13408	2.83185	77.8914
ENSG00000069275	1	205700675	rs823116	1	205720483	G	A	0.499008	0.0412168	0.0158185	0.00917107	0.289405	0.00784798	1.10838e-297	0.142419	0.054795	0.00934611	0.67694	20	0.0350208	0.249817	1.15306	1.03564	1.28379	1359.87
ENSG00000162888	1	206667755	rs3748022	1	206669465	T	C	0.193452	0.0366566	0.0182787	0.044918	-0.377969	0.0236989	2.90422e-57	-0.0969832	0.0487412	0.0466175	0.125588	14	-0.192516	-0.00145045	0.907571	0.824881	0.998551	254.364
ENSG00000261000	1	206677535	rs3860295	1	206676331	A	G	0.366071	-0.0393257	0.0159032	0.0134051	0.966933	0.0139714	0	-0.0406706	0.0164576	0.0134646	0.15225	17	-0.0729275	-0.0084137	0.960145	0.929668	0.991622	4789.75
ENSG00000234981	1	206702643	rs2151223	1	206694171	A	C	0.441468	0.0394111	0.0157228	0.0121891	0.253122	0.0224946	2.24859e-29	0.1557	0.0636379	0.014419	0.347955	12	0.0309697	0.28043	1.16848	1.03145	1.3237	126.62
ENSG00000203705	1	212977569	rs4951639	1	212975778	C	T	0.361111	0.0495682	0.0174753	0.00456152	0.284598	0.00930065	1.2315e-205	0.174169	0.0616667	0.00473746	0.221547	20	0.0533023	0.295036	1.19026	1.05475	1.34317	936.348
ENSG00000067704	1	220294412	rs11118496	1	220286982	G	T	0.456349	-0.0444101	0.0172677	0.0101153	-0.0655365	0.0101171	9.30702e-11	0.677639	0.283489	0.0168321	0.582779	20	0.122001	1.23328	1.96922	1.12975	3.43246	41.9618
ENSG00000238078	1	221004184	rs11118620	1	221028508	C	T	0.411706	-0.0510098	0.0175366	0.00362852	0.552086	0.0232975	3.85352e-124	-0.0923946	0.0320026	0.00388818	0.689317	20	-0.15512	-0.0296695	0.911745	0.856313	0.970766	561.558
ENSG00000143514	1	224000637	rs61823581	1	224010099	A	G	0.0178571	-0.0722233	0.0283592	0.0108738	-0.283198	0.0142348	4.51396e-88	0.255027	0.100956	0.011533	0.810277	15	0.0571532	0.452901	1.2905	1.05882	1.57287	395.802
ENSG00000143748	1	224466562	rs4654023	1	224518143	T	C	0.110119	-0.14603	0.0518908	0.00489013	-0.672847	0.0180717	2.07247e-303	0.217033	0.0773413	0.00501335	0.28512	14	0.0654441	0.368622	1.24239	1.06763	1.44574	1386.23
ENSG00000183814	1	226458210	rs10799347	1	226474132	G	A	0.25496	-0.03872	0.0182072	0.0334503	0.104015	0.0086081	1.2926e-33	-0.372254	0.177734	0.0362207	0.273549	20	-0.720613	-0.0238954	0.689179	0.486454	0.976388	146.008
ENSG00000143761	1	228278636	rs964941	1	228193857	G	A	0.394841	-0.0387323	0.0157282	0.0137934	0.058313	0.00803209	3.8709e-13	-0.664214	0.284815	0.0196959	0.604467	20	-1.22245	-0.105977	0.514678	0.294507	0.899446	52.7076
ENSG00000162913	1	228396286	rs512406	1	228452334	G	A	0.19246	-0.0347901	0.0162799	0.0325987	-0.342024	0.0190585	5.15739e-72	0.101718	0.047935	0.0338373	0.139962	20	0.0077654	0.195671	1.10707	1.0078	1.21613	322.059
ENSG00000177614	1	230509433	rs714214	1	230758605	G	A	0.0644841	0.0374526	0.0180018	0.03748	0.13674	0.0104323	2.98661e-39	0.273896	0.133298	0.0399013	0.88532	9	0.0126319	0.53516	1.31508	1.01271	1.70772	171.803
ENSG00000135775	1	230803981	rs56065333	1	230708840	G	C	0.362103	0.0343272	0.0157722	0.0295223	0.128304	0.008004	7.88832e-58	0.267546	0.124056	0.031033	0.675223	20	0.0243962	0.510696	1.30675	1.0247	1.66645	256.96
ENSG00000188739	1	235309635	rs66533903	1	235324047	C	A	0.0208333	0.0628307	0.0255231	0.0138271	-0.0918804	0.0135557	1.2185e-11	-0.683832	0.29554	0.0206767	0.188518	12	-1.26309	-0.104574	0.504679	0.282779	0.900709	45.9411
ENSG00000232686	1	235333820	rs72756085	1	235424830	T	C	0.0228175	0.0647114	0.0258462	0.0122899	0.226323	0.034974	9.72282e-11	0.285924	0.12245	0.0195416	0.141133	11	0.045922	0.525926	1.33099	1.04699	1.69202	41.8762
ENSG00000054267	1	235393241	rs72756074	1	235397022	G	A	0.0228175	0.0646687	0.0258491	0.0123572	0.122466	0.0127071	5.54699e-22	0.528053	0.218066	0.0154557	0.0727535	11	0.100644	0.955462	1.69563	1.10588	2.59987	92.8834
ENSG00000253326	1	243218929	rs2907152	1	243146536	A	G	0.0714286	-0.0468475	0.0206971	0.0236064	0.545796	0.0220999	1.15764e-134	-0.0858333	0.0380799	0.024194	0.394615	20	-0.16047	-0.0111967	0.917747	0.851743	0.988866	609.93
ENSG00000143702	1	243353190	rs12741781	1	243428152	G	T	0.214286	0.0487649	0.016833	0.00376765	0.331368	0.0134128	9.35712e-135	0.147162	0.0511465	0.00401135	0.0623162	20	0.0469149	0.247409	1.15854	1.04803	1.2807	610.355
ENSG00000054282	1	243541357	rs7535162	1	243425689	G	T	0.213294	0.0438279	0.0170836	0.0103027	0.547364	0.0115163	0	0.0800708	0.0312561	0.0104141	0.236751	20	0.0188088	0.141333	1.08336	1.01899	1.15181	2259.05
ENSG00000184731	2	42842	rs300805	2	99660	C	T	0.12996	0.0786826	0.036792	0.0324698	0.24123	0.0286742	4.00339e-17	0.326172	0.157369	0.038204	0.168694	18	0.0177288	0.634615	1.38565	1.01789	1.8863	70.775
ENSG00000234171	2	3607703	rs34862751	2	3594372	A	T	0.592262	-0.0321831	0.0156599	0.0398667	-0.448341	0.0181582	1.34278e-134	0.0717827	0.0350493	0.0405555	0.345773	20	0.00308607	0.140479	1.07442	1.00309	1.15083	609.637
ENSG00000172059	2	10188969	rs62127500	2	10128588	C	G	0.110119	-0.0527284	0.021678	0.0150013	0.301768	0.0112519	1.92972e-158	-0.174732	0.0721316	0.0154182	0.0581358	17	-0.31611	-0.0333541	0.839682	0.728979	0.967196	719.274
ENSG00000143882	2	10893505	rs1734343	2	10937037	G	T	0.445437	0.0403328	0.0158302	0.0108395	-0.0820564	0.0087581	7.30839e-21	-0.491525	0.199924	0.0139497	0.140394	19	-0.883376	-0.099674	0.611693	0.413385	0.905132	87.7819
ENSG00000143870	2	10950810	rs1734338	2	10935528	T	C	0.449405	0.0402729	0.0158302	0.0109575	-0.328031	0.0115463	1.52157e-177	-0.122772	0.0484514	0.0112796	0.128136	20	-0.217737	-0.0278073	0.884465	0.804337	0.972576	807.131
ENSG00000119760	2	27880177	rs3811644	2	27802805	G	A	0.338294	0.039754	0.0188924	0.0353582	0.084331	0.00966345	2.61979e-18	0.471404	0.230447	0.0407951	0.300832	11	0.0197279	0.92308	1.60224	1.01992	2.51703	76.157
ENSG00000243147	2	28102769	rs7571558	2	27839832	G	C	0.338294	0.0412429	0.0189066	0.0291535	-0.105787	0.00965774	6.3858e-28	-0.389867	0.182233	0.0324041	0.280323	13	-0.747044	-0.0326903	0.677147	0.473765	0.967838	119.981
ENSG00000018699	2	32949608	rs17012060	2	32905437	G	A	0.128968	-0.0484719	0.0217247	0.0256691	-0.242384	0.00989906	2.10312e-132	0.199979	0.0900004	0.0262845	0.0732759	20	0.0235782	0.37638	1.22138	1.02386	1.457	599.543
ENSG00000268688	2	37068428	rs1504	2	37066018	G	T	0.568452	0.0471626	0.0156487	0.00257976	0.12036	0.0196667	9.35749e-10	0.391846	0.144926	0.00685588	0.656222	20	0.107791	0.675901	1.47971	1.11381	1.9658	37.4543
ENSG00000162881	2	42990521	rs55704257	2	42938044	A	C	0.0486111	0.0511018	0.0236893	0.0309927	-0.204846	0.01201	3.14348e-65	-0.249465	0.116566	0.0323451	0.62777	18	-0.477934	-0.0209956	0.779218	0.620063	0.979223	290.917
ENSG00000265452	2	54076300	rs12162343	2	54127754	C	G	0.260913	-0.0471276	0.0216514	0.0295067	-0.181803	0.0307235	3.2707e-09	0.259223	0.126894	0.041069	0.318291	20	0.0105108	0.507935	1.29592	1.01057	1.66186	35.0155
ENSG00000138041	2	55810221	rs13027803	2	55796838	A	G	0.300595	0.0476493	0.0188105	0.011305	0.216514	0.0148056	1.9803e-48	0.220074	0.0881725	0.0125619	0.201053	20	0.0472559	0.392892	1.24617	1.04839	1.48126	213.855
ENSG00000234572	2	65082012	rs12463854	2	65080198	T	C	0.030754	0.0916112	0.0362942	0.0115985	-0.39163	0.0371009	4.77549e-26	-0.233923	0.0952875	0.0140917	0.0749275	7	-0.420687	-0.0471595	0.791423	0.656596	0.953935	111.425
ENSG00000163219	2	68980349	rs4854526	2	69072557	A	G	0.584325	-0.0329246	0.0158369	0.0376201	-0.129378	0.0079591	2.04534e-59	0.254483	0.123405	0.0391903	0.0881013	15	0.0126092	0.496357	1.28979	1.01269	1.64273	264.237
ENSG00000059728	2	70147448	rs2228203	2	70033584	T	C	0.173611	-0.0472119	0.0177771	0.00791261	0.110845	0.0110109	7.74568e-24	-0.425928	0.165865	0.0102313	0.686756	20	-0.751023	-0.100833	0.653163	0.471883	0.904084	101.341
ENSG00000075340	2	70915053	rs10164951	2	70894426	T	A	0.366071	-0.0330416	0.0163427	0.0431976	-0.143143	0.00813957	3.15366e-69	0.23083	0.114923	0.0445832	0.298375	20	0.00558092	0.456079	1.25965	1.0056	1.57788	309.27
ENSG00000075292	2	71582945	rs2419077	2	71648425	T	G	0.156746	-0.0361401	0.0178999	0.0434861	0.200597	0.0097919	2.87039e-93	-0.180163	0.0896656	0.0445078	0.733353	20	-0.355908	-0.00441842	0.835134	0.700537	0.995591	419.677
ENSG00000163541	2	84668908	rs10210248	2	84673252	C	T	0.10119	-0.0446991	0.0194718	0.0216995	0.133359	0.00978262	2.5769e-42	-0.335179	0.148066	0.023592	0.51506	20	-0.625388	-0.0449696	0.71521	0.535054	0.956027	185.838
ENSG00000115423	2	84895146	rs7561462	2	84686757	G	A	0.21131	0.0438303	0.0162446	0.00697252	-0.224161	0.00805117	1.3426e-170	-0.19553	0.0728078	0.00724073	0.290073	14	-0.338233	-0.0528267	0.822399	0.713029	0.948544	775.179
ENSG00000259056	2	84978124	rs6744598	2	85085692	A	T	0.0128968	-0.0734237	0.0232037	0.00155453	-0.29285	0.0322984	1.2234e-19	0.250721	0.0839207	0.00281179	0.366331	15	0.0862364	0.415206	1.28495	1.09006	1.51468	82.2107
ENSG00000186854	2	85091453	rs1192379	2	84996296	C	T	0.116071	-0.0556302	0.0230134	0.0156365	-0.416094	0.0136513	4.78325e-204	0.133696	0.0554819	0.0159643	0.0743694	20	0.0249515	0.242441	1.14305	1.02527	1.27436	929.041
ENSG00000034510	2	85133272	rs1000919	2	85096481	T	C	0.0138889	-0.0671956	0.0232937	0.00391778	-0.195053	0.0171027	3.95691e-30	0.344499	0.123183	0.00516375	0.82704	10	0.10306	0.585938	1.41128	1.10856	1.79667	130.07
ENSG00000168883	2	85853191	rs6547629	2	85860228	T	A	0.377976	-0.0415002	0.0174119	0.0171522	-0.411281	0.00817886	0	0.100905	0.0423833	0.0172767	0.937363	20	0.0178337	0.183976	1.10617	1.01799	1.20199	2528.67
ENSG00000153563	2	87023624	rs1515950	2	87020817	T	C	0.0744048	0.0552011	0.0196805	0.00503385	-0.196244	0.00906069	5.02137e-104	-0.281288	0.101123	0.00540859	0.289911	19	-0.479489	-0.0830869	0.754811	0.6191	0.920271	469.105
ENSG00000232931	2	96477414	rs2692954	2	96683378	G	T	0.46131	-0.0514402	0.0156458	0.00100976	0.351907	0.0193547	7.1672e-74	-0.146175	0.0451811	0.00121504	0.979834	20	-0.23473	-0.05762	0.864006	0.790784	0.944009	330.585
ENSG00000174501	2	96586064	rs6740563	2	96653737	G	A	0.46131	-0.0497803	0.015664	0.00148289	0.117954	0.00956999	6.61146e-35	-0.422032	0.137141	0.00208845	0.997706	20	-0.690828	-0.153236	0.655713	0.501161	0.857928	151.916
ENSG00000231584	2	96682713	rs2692934	2	96737860	T	C	0.427579	-0.0456038	0.015711	0.00369999	0.215095	0.0196934	9.02826e-28	-0.212017	0.0755775	0.00502711	0.996191	20	-0.360149	-0.0638851	0.808951	0.697572	0.938113	119.294
ENSG00000135956	2	96924022	rs58448550	2	96880147	T	G	0.277778	-0.0472205	0.015672	0.00258637	0.252689	0.00824447	2.68379e-206	-0.186872	0.0623199	0.00271228	0.899255	20	-0.309019	-0.064725	0.82955	0.734167	0.937325	939.393
ENSG00000158411	2	99787705	rs6753650	2	99706817	A	G	0.337302	-0.0341946	0.0158194	0.0306521	0.222844	0.0120619	3.28227e-76	-0.153446	0.0714728	0.0317999	0.3727	20	-0.293533	-0.0133593	0.857747	0.745625	0.98673	341.327
ENSG00000144218	2	100461459	rs11123811	2	100760172	T	C	0.447421	-0.0375933	0.01568	0.0165059	0.314384	0.00847193	2.01886e-301	-0.119578	0.0499793	0.016732	0.833579	20	-0.217537	-0.0216186	0.887295	0.804497	0.978613	1377.07
ENSG00000170485	2	101524952	rs17024686	2	101346959	C	A	0.339286	0.0433886	0.0202356	0.0320192	0.1321	0.00993697	2.51481e-40	0.328453	0.155164	0.0342756	0.363757	18	0.0243316	0.632574	1.38882	1.02463	1.88245	176.725
ENSG00000204634	2	101746703	rs1192778	2	101790528	A	G	0.151786	-0.0413651	0.0184077	0.0246292	0.327384	0.0102733	7.58167e-223	-0.126351	0.0563663	0.0249875	0.518009	20	-0.236829	-0.0158731	0.881305	0.789126	0.984252	1015.54
ENSG00000153214	2	112844847	rs6727484	2	112815002	A	G	0.0337302	0.0721396	0.0294517	0.0143087	-0.351616	0.0118513	1.92917e-193	-0.205166	0.084046	0.014642	0.154386	5	-0.369896	-0.0404358	0.814512	0.690806	0.960371	880.248
ENSG00000155368	2	120127311	rs12612942	2	120118237	G	A	0.210317	0.0460337	0.0206302	0.0256561	-0.362701	0.0143801	2.27533e-140	-0.126919	0.0571015	0.0262365	0.183661	11	-0.238838	-0.0150001	0.880805	0.787543	0.985112	636.171
ENSG00000155438	2	122489510	rs1056014	2	122484976	A	G	0.130952	-0.0775009	0.0378306	0.0404986	0.559002	0.0187026	2.73498e-196	-0.138641	0.067834	0.0409699	0.697812	20	-0.271596	-0.00568636	0.87054	0.762162	0.99433	893.352
ENSG00000136717	2	127835267	rs11682128	2	127839474	A	G	0.203373	0.0375317	0.0160289	0.0192061	0.663793	0.00756544	0	0.0565412	0.024156	0.0192492	0.820583	20	0.00919544	0.103887	1.05817	1.00924	1.10948	7698.34
ENSG00000169967	2	128101173	rs3738948	2	128018063	G	A	0.286706	-0.0355795	0.0176113	0.0433561	-0.533461	0.0091028	0	0.0666956	0.0330329	0.0434804	0.330813	20	0.00195112	0.13144	1.06897	1.00195	1.14047	3434.44
ENSG00000227632	2	130965043	rs12617943	2	131856499	C	T	0.217262	-0.0427208	0.0163084	0.0088044	-0.18657	0.021522	4.36702e-18	0.22898	0.0913154	0.0121564	0.858151	11	0.0500018	0.407958	1.25732	1.05127	1.50374	75.1482
ENSG00000213222	2	132481339	rs6720375	2	132440073	G	C	0.264881	-0.0359166	0.0165835	0.0303256	-0.140237	0.0111483	2.74801e-36	0.256114	0.119994	0.0328102	0.73845	20	0.0209258	0.491302	1.2919	1.02115	1.63444	158.237
ENSG00000197927	2	132502460	rs6720375	2	132440073	G	C	0.264881	-0.0359166	0.0165835	0.0303256	-0.451753	0.00933911	0	0.0795049	0.036746	0.0304923	0.666225	20	0.00748274	0.151527	1.08275	1.00751	1.16361	2339.87
ENSG00000152127	2	135044873	rs35435253	2	135118317	T	C	0.0654762	0.0566641	0.0283872	0.0459219	0.181987	0.0149011	2.64939e-34	0.311364	0.158055	0.0488412	0.160338	12	0.0015762	0.621152	1.36529	1.00158	1.86107	149.157
ENSG00000152128	2	135344950	rs842362	2	135341120	A	G	0.395833	0.0368493	0.0171055	0.0312219	-0.209316	0.00827278	3.05181e-141	-0.176046	0.0820165	0.0318354	0.306833	10	-0.336798	-0.0152937	0.838579	0.714053	0.984823	640.18
ENSG00000224043	2	135584657	rs1984559	2	135678888	G	A	0.196429	0.0391713	0.0187844	0.0370416	-0.169372	0.0180648	6.86532e-21	-0.231273	0.113616	0.0417935	0.0512879	14	-0.45396	-0.00858564	0.793523	0.635108	0.991451	87.9057
ENSG00000115839	2	135871899	rs11903529	2	135783157	T	C	0.305556	0.0573844	0.0236419	0.0152146	-0.290333	0.0127948	5.44767e-114	-0.19765	0.0818949	0.0158017	0.138535	20	-0.358164	-0.037136	0.820657	0.698958	0.963545	514.903
ENSG00000226806	2	136579209	rs6742283	2	136596867	A	G	0.459325	0.0703092	0.017093	3.90005e-05	0.972461	0.0159627	0	0.0723003	0.0176171	4.06087e-05	0.724106	20	0.0377708	0.10683	1.07498	1.03849	1.11274	3711.35
ENSG00000076003	2	136615596	rs6742283	2	136596867	A	G	0.459325	0.0703092	0.017093	3.90005e-05	0.507382	0.00873278	0	0.138572	0.0337729	4.07716e-05	0.525885	20	0.0723771	0.204767	1.14863	1.07506	1.22724	3375.71
ENSG00000123636	2	160324346	rs4665083	2	160430127	G	A	0.391865	-0.0353203	0.0161315	0.0285595	0.564846	0.00749011	0	-0.0625309	0.0285712	0.0286258	0.402585	20	-0.11853	-0.00653135	0.939384	0.888225	0.99349	5687.01
ENSG00000198586	2	171967578	rs143438552	2	172107277	A	G	0.100198	-0.100049	0.0460776	0.0299068	0.249855	0.0247059	4.8281e-24	-0.400428	0.18862	0.0337592	0.0594192	12	-0.770123	-0.0307328	0.670033	0.462956	0.969735	102.276
ENSG00000172878	2	172905824	rs62183812	2	172885583	G	A	0.121032	0.0382209	0.0167831	0.0227662	0.113187	0.00942208	3.03627e-33	0.337678	0.150918	0.0252541	0.649923	15	0.0418787	0.633477	1.40169	1.04277	1.88415	144.311
ENSG00000163328	2	175324394	rs12468460	2	175354156	A	C	0.470238	-0.0363691	0.0156535	0.020159	-0.182635	0.00840839	1.31057e-104	0.199135	0.086198	0.0208768	0.205386	17	0.0301869	0.368083	1.22035	1.03065	1.44496	471.783
ENSG00000116095	2	179357644	rs2366911	2	179693672	C	T	0.694444	0.0320483	0.0157754	0.0422007	-0.134993	0.0131296	8.52996e-25	-0.237407	0.11912	0.046261	0.701582	20	-0.470882	-0.0039318	0.78867	0.624451	0.996076	105.711
ENSG00000163002	2	184004324	rs1316842	2	184068007	G	A	0.130952	-0.0492787	0.019769	0.0126765	0.205884	0.00987491	1.54992e-96	-0.239352	0.0967039	0.0133199	0.36464	20	-0.428892	-0.0498124	0.787138	0.65123	0.951408	434.689
ENSG00000170396	2	185633656	rs9678515	2	185440309	G	A	0.253968	-0.0531193	0.0251344	0.0345653	0.0763896	0.0110896	5.6423e-12	-0.695373	0.344167	0.0433362	0.745565	11	-1.36994	-0.0208057	0.498888	0.254122	0.979409	47.4501
ENSG00000138411	2	197261196	rs2045277	2	197106759	T	C	0.194444	-0.0689573	0.0349638	0.0485814	-0.457551	0.0158402	1.81615e-183	0.15071	0.0765931	0.0491063	0.566655	20	0.000587524	0.300832	1.16266	1.00059	1.35098	834.368
ENSG00000226124	2	200670581	rs2346586	2	200625581	T	C	0.404762	-0.0491465	0.0183295	0.00733398	0.862067	0.0166757	0	-0.0570101	0.0212908	0.00741341	0.123756	20	-0.0987401	-0.0152801	0.944585	0.905978	0.984836	2672.48
ENSG00000260006	2	201690728	rs72927061	2	201682212	A	T	0.128968	0.0761794	0.0251954	0.00249833	0.233594	0.0338935	5.50129e-12	0.326119	0.117783	0.00562602	0.163063	9	0.0952643	0.556974	1.38558	1.09995	1.74538	47.4997
ENSG00000055044	2	203149414	rs7572505	2	203152355	A	G	0.125992	-0.0400945	0.0171973	0.0197301	0.274968	0.00908435	2.99694e-201	-0.145815	0.0627282	0.0200957	0.186322	20	-0.268762	-0.0228677	0.864318	0.764325	0.977392	916.171
ENSG00000204217	2	203337066	rs6435149	2	203271267	C	T	0.126984	-0.038378	0.0170804	0.0246468	0.308615	0.00897369	3.42547e-259	-0.124356	0.0554633	0.0249534	0.115334	16	-0.233064	-0.0156479	0.883065	0.792103	0.984474	1182.75
ENSG00000118263	2	207985426	rs2360675	2	208059640	C	A	0.438492	-0.0491412	0.0159179	0.00202069	-0.0816115	0.00795542	1.08259e-24	0.602136	0.203685	0.00311447	0.843982	20	0.202913	1.00136	1.82602	1.22497	2.72198	105.239
ENSG00000229647	2	208107492	rs10189395	2	208100354	G	A	0.27877	-0.0542648	0.0169378	0.00135641	0.249868	0.0199193	4.28788e-36	-0.217174	0.0699629	0.00190842	0.534583	20	-0.354301	-0.0800467	0.80479	0.701664	0.923073	157.352
ENSG00000223725	2	208249553	rs13385352	2	208102505	C	T	0.280754	-0.0466114	0.0170767	0.00634249	0.129462	0.0212171	1.0488e-09	-0.360038	0.144501	0.0127169	0.751143	16	-0.64326	-0.076816	0.69765	0.525576	0.92606	37.2317
ENSG00000260804	2	217083341	rs4987039	2	217070057	A	G	0.0109127	0.083691	0.0397477	0.0352428	1.43666	0.0441501	2.872e-232	0.0582539	0.0277246	0.0356268	0.411807	3	0.00391368	0.112594	1.05998	1.00392	1.11918	1058.87
ENSG00000231672	2	218385029	rs112132937	2	218654500	G	C	0.031746	0.102165	0.0388071	0.00847266	0.454814	0.0197074	7.63071e-118	0.22463	0.0858785	0.00890517	0.561372	19	0.0563081	0.392952	1.25186	1.05792	1.48135	532.61
ENSG00000180871	2	218995994	rs4674259	2	218991005	G	A	0.656746	0.0421701	0.0157882	0.00756293	0.264182	0.00855782	2.99187e-209	0.159625	0.0599858	0.00778982	0.158745	20	0.0420528	0.277197	1.17307	1.04295	1.31943	952.972
ENSG00000163464	2	219029643	rs7426289	2	218966315	T	C	0.337302	-0.0458718	0.0158503	0.00380294	-0.317695	0.00774319	0	0.144389	0.0500155	0.00389068	0.632388	20	0.0463586	0.242419	1.15533	1.04745	1.27433	1683.38
ENSG00000261338	2	219121064	rs736730	2	219120255	C	T	0.424603	-0.0367256	0.0166498	0.0274	-0.988218	0.0139688	0	0.0371635	0.0168565	0.0274754	0.0710337	20	0.00412476	0.0702022	1.03786	1.00413	1.07273	5004.81
ENSG00000179921	2	219126400	rs4674276	2	219122780	T	A	0.416667	-0.0498957	0.0170239	0.00337956	0.241479	0.00807677	2.08914e-196	-0.206625	0.0708364	0.00353486	0.191859	20	-0.345464	-0.0677857	0.813325	0.707892	0.934461	893.888
ENSG00000127837	2	219131915	rs4791	2	219138940	C	T	0.383929	-0.0423233	0.0166037	0.0108021	-0.0922917	0.0080248	1.307e-30	0.458582	0.184271	0.0128235	0.0797457	20	0.0974108	0.819753	1.58183	1.10231	2.26994	132.269
ENSG00000135926	2	219148112	rs7559416	2	219150211	G	A	0.375	-0.0547736	0.0169836	0.00125936	-0.200777	0.00809773	1.03539e-135	0.272808	0.0853021	0.00138314	0.673466	20	0.105616	0.44	1.31365	1.11139	1.55271	614.754
ENSG00000115592	2	219691957	rs11682844	2	219300723	G	A	0.230159	-0.0417668	0.015827	0.00831611	0.115056	0.00835353	3.68458e-43	-0.363011	0.140061	0.00954711	0.142316	13	-0.637531	-0.0884914	0.695579	0.528596	0.915311	189.705
ENSG00000231494	2	232424844	rs56726105	2	232379247	T	C	0.1875	0.0504084	0.0193653	0.00924038	-0.329301	0.028917	4.80978e-30	-0.153077	0.060324	0.0111622	0.293588	18	-0.271312	-0.034842	0.858064	0.762379	0.965758	129.682
ENSG00000130561	2	234236081	rs880114	2	234246458	T	C	0.649802	0.0360333	0.0158502	0.0230044	0.116334	0.00819194	9.03133e-46	0.309741	0.137983	0.024782	0.104394	20	0.0392943	0.580188	1.36307	1.04008	1.78637	201.669
ENSG00000115694	2	242440617	rs886809	2	242397460	G	A	0.414683	-0.0393247	0.017398	0.0238024	-0.114978	0.00960387	4.98131e-33	0.342021	0.15399	0.0263468	0.420846	20	0.0402006	0.643841	1.40779	1.04102	1.90378	143.33
ENSG00000237940	2	242916130	rs77332177	2	242891245	A	G	0.138889	-0.0899905	0.0308982	0.00358567	-0.826095	0.0352511	1.89794e-121	0.108935	0.0376905	0.00384938	0.149896	20	0.0350616	0.182808	1.11509	1.03568	1.20058	549.18
ENSG00000180914	3	8801704	rs12493037	3	8693113	T	C	0.583333	0.0396451	0.0159912	0.0131686	0.06535	0.00820464	1.6522e-15	0.606658	0.25628	0.017925	0.907704	12	0.104349	1.10897	1.83429	1.10999	3.03122	63.4413
ENSG00000156990	3	9882909	rs71314367	3	9888113	T	C	0.0833333	0.0704291	0.0354492	0.0469494	-0.521931	0.0164634	1.43969e-220	-0.13494	0.0680526	0.0473818	0.287918	9	-0.268323	-0.0015569	0.873768	0.764661	0.998444	1005.05
ENSG00000225733	3	14975892	rs1142981	3	14986435	C	T	0.25496	-0.0413725	0.0208361	0.047076	0.739679	0.0201445	3.67398e-295	-0.0559331	0.0282103	0.0473988	0.325392	20	-0.111225	-0.000640912	0.945602	0.894737	0.999359	1348.26
ENSG00000177463	3	15042099	rs2164358	3	15051128	G	A	0.0188492	0.0590891	0.0275231	0.0318024	0.191291	0.0165102	4.84141e-31	0.308897	0.14633	0.034776	0.287839	3	0.0220902	0.595704	1.36192	1.02234	1.81431	134.241
ENSG00000131375	3	15271042	rs826427	3	15243542	T	A	0.407738	0.0466245	0.0182402	0.010584	-0.0625637	0.00977558	1.5538e-10	-0.745233	0.31394	0.0176056	0.13782	4	-1.36056	-0.129911	0.474624	0.256518	0.878174	40.96
ENSG00000154813	3	16302982	rs842246	3	16293425	C	T	0.472222	0.0317027	0.0159304	0.0465822	0.204656	0.00791216	1.60769e-147	0.154907	0.07807	0.0472323	0.372324	20	0.0018898	0.307924	1.16755	1.00189	1.3606	669.05
ENSG00000076242	3	37071101	rs13080850	3	36958463	A	C	0.0386905	0.0534735	0.0188891	0.00464152	0.247506	0.015624	1.6119e-56	0.216049	0.0775268	0.00532362	0.610126	4	0.0640965	0.368002	1.24116	1.0662	1.44484	250.95
ENSG00000008226	3	38123106	rs3753168	3	38062412	A	G	0.335317	0.0398145	0.0161844	0.0138915	-0.107622	0.00831265	2.44949e-38	-0.369947	0.153072	0.0156571	0.591645	18	-0.669968	-0.0699259	0.690771	0.511725	0.932463	167.619
ENSG00000060971	3	38171467	rs34498353	3	38210029	G	A	0.0525794	0.0611567	0.0296186	0.0389413	-0.442809	0.0266801	7.32608e-62	-0.138111	0.0674036	0.040461	0.89459	12	-0.270222	-0.00599994	0.871002	0.76321	0.994018	275.46
ENSG00000230084	3	42669667	rs67165547	3	42702419	G	A	0.119048	0.0530139	0.026654	0.0467046	0.43434	0.0290742	1.8371e-50	0.122056	0.0619082	0.0486589	0.392795	16	0.000715928	0.243396	1.12982	1.00072	1.27557	223.174
ENSG00000211456	3	45758732	rs267226	3	45656060	A	C	0.457341	-0.0346771	0.0163323	0.0337357	-0.273683	0.00829577	1.10426e-238	0.126705	0.0597994	0.0341041	0.315862	20	0.00949818	0.243912	1.13508	1.00954	1.27623	1088.38
ENSG00000160799	3	46993358	rs148710154	3	47208986	C	T	0.342262	-0.0351489	0.0163154	0.031214	-0.118867	0.0082188	2.0815e-47	0.2957	0.138772	0.0331032	0.928295	20	0.0237069	0.567693	1.34407	1.02399	1.76419	209.173
ENSG00000181555	3	47131688	rs6791062	3	47174343	T	A	0.342262	-0.0402624	0.0161562	0.0127002	-0.103556	0.00815223	5.70514e-37	0.388798	0.158988	0.0144669	0.808698	20	0.0771815	0.700414	1.47521	1.08024	2.01459	161.361
ENSG00000076201	3	47438716	rs2276853	3	47282303	G	A	0.464286	-0.0342352	0.0160507	0.0329299	0.0596815	0.00820341	3.45911e-13	-0.573632	0.28026	0.0406788	0.697053	20	-1.12294	-0.0243224	0.563475	0.325321	0.975971	52.9286
ENSG00000114650	3	47486909	rs1872164	3	47415100	A	G	0.534722	-0.0390299	0.0161097	0.0154032	-0.307795	0.00795586	0	0.126805	0.0524415	0.0156052	0.778693	20	0.0240197	0.22959	1.1352	1.02431	1.25808	1496.75
ENSG00000186792	3	50333580	rs4547694	3	50297330	A	G	0.227183	0.0395097	0.0161035	0.0141478	0.560863	0.00919976	0	0.0704445	0.0287352	0.0142262	0.126458	16	0.0141235	0.126765	1.07299	1.01422	1.13515	3716.73
ENSG00000243477	3	50335342	rs4547694	3	50297330	A	G	0.227183	0.0395097	0.0161035	0.0141478	-0.137759	0.00848531	2.8525e-59	-0.286803	0.118223	0.0152688	0.0683838	16	-0.51852	-0.0550859	0.75066	0.595401	0.946404	263.575
ENSG00000179837	3	51432030	rs62257549	3	51522676	A	G	0.207341	0.0423145	0.0202199	0.0363747	0.202601	0.00961779	1.65923e-98	0.208857	0.100293	0.0373001	0.41129	14	0.0122827	0.405431	1.23227	1.01236	1.49995	443.744
ENSG00000243224	3	52274193	rs610060	3	52273421	G	A	0.396825	0.0350719	0.0156852	0.025353	-0.289477	0.00931798	6.8299e-212	-0.121156	0.0543248	0.025733	0.825092	20	-0.227633	-0.0146794	0.885896	0.796417	0.985428	965.127
ENSG00000164088	3	52282227	rs6445358	3	52308845	G	C	0.399802	0.0342628	0.01568	0.0288789	-0.374597	0.00767561	0	-0.0914658	0.0419003	0.0290402	0.969543	20	-0.17359	-0.00934121	0.912593	0.840641	0.990702	2381.79
ENSG00000168237	3	52325188	rs2276834	3	52325759	G	A	0.400794	0.0349949	0.0157102	0.0259119	-0.385943	0.00764408	0	-0.0906738	0.0407456	0.0260569	0.841176	20	-0.170535	-0.0108124	0.913316	0.843213	0.989246	2549.15
ENSG00000242797	3	52327839	rs610060	3	52273421	G	A	0.396825	0.0350719	0.0156852	0.025353	-0.270007	0.0226824	1.13079e-32	-0.129893	0.0591078	0.0279809	0.842723	20	-0.245744	-0.0140417	0.878189	0.782122	0.986056	141.701
ENSG00000168268	3	52563728	rs4687626	3	52569098	A	G	0.425595	0.0352472	0.0156447	0.0242605	-0.372058	0.00771619	0	-0.0947358	0.042095	0.0244157	0.429018	20	-0.177242	-0.0122296	0.909613	0.837577	0.987845	2324.96
ENSG00000213533	3	52900923	rs1986656	3	52913403	T	C	0.0357143	-0.0552626	0.027455	0.0441306	0.36923	0.0120174	2.66338e-207	-0.14967	0.0745169	0.0445862	0.407402	20	-0.295723	-0.00361688	0.860992	0.743993	0.99639	944.002
ENSG00000180376	3	56623517	rs114259608	3	56640718	A	C	0.0396825	0.0660675	0.0318028	0.0377633	0.64969	0.0301573	6.1055e-103	0.101691	0.0491778	0.038657	0.337604	11	0.00530251	0.198079	1.10704	1.00532	1.21906	464.117
ENSG00000163946	3	56685713	rs143894519	3	56618809	G	C	0.0386905	0.0653236	0.0317918	0.0399052	-0.189888	0.0199979	2.1937e-21	-0.344011	0.171299	0.0446167	0.146275	4	-0.679757	-0.00826496	0.708921	0.50674	0.991769	90.1626
ENSG00000163687	3	58189204	rs12494813	3	58185595	C	T	0.430556	-0.0449223	0.0161023	0.005274	-0.359096	0.0120181	3.62329e-196	0.125098	0.0450362	0.00547409	0.553465	20	0.036827	0.213369	1.13326	1.03751	1.23784	892.79
ENSG00000163686	3	58252326	rs7640259	3	58221822	T	C	0.238095	-0.032102	0.0158083	0.0422854	-0.0712229	0.00817902	3.09279e-18	0.450726	0.227911	0.047969	0.82438	13	0.00402044	0.897432	1.56945	1.00403	2.45329	75.8293
ENSG00000163320	3	88150064	rs12629581	3	88171228	C	A	0.0396825	-0.0441976	0.0212955	0.0379455	0.565119	0.0116037	0	-0.0782093	0.0377174	0.0381201	0.351955	5	-0.152135	-0.0042832	0.924771	0.858872	0.995726	2371.85
ENSG00000178700	3	93774456	rs7432837	3	93809151	C	T	0.115079	0.0367175	0.0173609	0.0344342	-0.139108	0.00940921	1.85248e-49	-0.26395	0.126073	0.0362921	0.587309	20	-0.511053	-0.0168469	0.768012	0.599864	0.983294	218.574
ENSG00000184220	3	99717062	rs2449106	3	99602087	A	G	0.484127	-0.0397287	0.0160668	0.0134091	-0.413349	0.0087051	0	0.0961141	0.0389225	0.013535	0.119544	20	0.019826	0.172402	1.10088	1.02002	1.18816	2254.69
ENSG00000243701	3	107002675	rs16853336	3	107003016	A	G	0.393849	0.0391528	0.0180774	0.0303228	0.138118	0.0229378	1.72911e-09	0.283474	0.139093	0.0415485	0.261341	6	0.0108517	0.556096	1.32773	1.01091	1.74385	36.2574
ENSG00000177494	3	111313018	rs11919740	3	111302139	T	C	0.0456349	-0.0404271	0.0190155	0.0335027	0.100754	0.0106985	4.61519e-21	-0.401247	0.193482	0.0380959	0.597328	5	-0.780472	-0.0220223	0.669485	0.45819	0.978218	88.6908
ENSG00000206530	3	113083117	rs9824060	3	113157036	A	T	0.543651	0.0332561	0.0157628	0.0348771	-0.139644	0.00809465	1.09223e-66	-0.238149	0.113719	0.0362438	0.0578123	19	-0.461038	-0.0152598	0.788085	0.630629	0.984856	297.611
ENSG00000072858	3	113299784	rs6805201	3	113154848	T	C	0.543651	0.0331295	0.0157616	0.0355607	0.204581	0.00878491	5.89335e-120	0.161938	0.0773564	0.0363132	0.101894	19	0.0103195	0.313557	1.17579	1.01037	1.36828	542.32
ENSG00000176542	3	113391362	rs2220305	3	113154202	A	G	0.534722	0.037308	0.0157996	0.01821	0.0666128	0.00869755	1.8768e-14	0.560073	0.248203	0.0240387	0.10916	18	0.0735951	1.04655	1.7508	1.07637	2.84781	58.6572
ENSG00000114573	3	113498384	rs10470387	3	113526306	G	A	0.37996	0.0314527	0.0156805	0.0448714	-0.185734	0.0121956	2.24963e-52	-0.169343	0.0851536	0.0467372	0.922978	20	-0.336244	-0.00244194	0.844219	0.714449	0.997561	231.94
ENSG00000241560	3	114089241	rs9881461	3	114104227	G	A	0.296627	0.0325675	0.0156882	0.0379009	-0.533851	0.0176747	2.07981e-200	-0.0610048	0.0294562	0.0383553	0.163946	13	-0.118739	-0.00327065	0.940819	0.88804	0.996735	912.297
ENSG00000169087	3	122485758	rs7631922	3	122471986	G	C	0.125992	0.0418825	0.0200598	0.0368087	-0.768821	0.00957358	0	-0.0544762	0.0261004	0.0368721	0.861318	20	-0.105633	-0.00331942	0.946981	0.899755	0.996686	6449.14
ENSG00000173706	3	124729678	rs4395444	3	124727747	A	G	0.40377	-0.0341565	0.0161127	0.0340181	0.215442	0.00819058	1.74428e-152	-0.158542	0.0750317	0.0346009	0.952605	20	-0.305604	-0.0114799	0.853387	0.736678	0.988586	691.881
ENSG00000073111	3	127329171	rs9832418	3	127478666	C	T	0.159722	0.119193	0.0495148	0.0160742	0.126425	0.0210287	1.8325e-09	0.942798	0.421883	0.0254346	0.985991	3	0.115907	1.76969	2.56715	1.12289	5.86903	36.1444
ENSG00000074416	3	127474980	rs6439082	3	127475356	T	C	0.291667	0.0558344	0.0249654	0.025321	-0.126704	0.0113616	7.00147e-29	-0.440668	0.20096	0.028321	0.148987	11	-0.83455	-0.0467864	0.643606	0.43407	0.954291	124.366
ENSG00000183624	3	129011350	rs72978655	3	129040941	A	G	0.0128968	-0.0731858	0.0295396	0.0132288	-0.286869	0.0141559	2.61961e-91	0.255119	0.103739	0.0139232	0.454561	17	0.0517906	0.458447	1.29062	1.05316	1.58162	410.669
ENSG00000154917	3	133578881	rs2715633	3	133601021	A	G	0.27877	0.0501134	0.016	0.00173568	-0.284731	0.00838148	5.87366e-253	-0.176002	0.0564316	0.00181552	0.289532	20	-0.286608	-0.0653961	0.838616	0.750806	0.936696	1154.06
ENSG00000158234	3	138339833	rs1672928	3	138334927	C	A	0.415675	0.0426369	0.0160955	0.00807328	-0.226213	0.0082977	1.19447e-163	-0.188481	0.0714872	0.0083747	0.182118	20	-0.328596	-0.0483661	0.828216	0.719934	0.952785	743.224
ENSG00000163754	3	148727273	rs12488889	3	148767157	T	G	0.335317	0.0346026	0.0160509	0.0310993	-0.280361	0.0126852	3.06424e-108	-0.123422	0.0575226	0.0319032	0.751455	20	-0.236166	-0.0106777	0.883891	0.789649	0.989379	488.473
ENSG00000071794	3	148776127	rs9864549	3	148761815	C	A	0.375	-0.0364703	0.0178853	0.0414381	-0.179322	0.00854182	7.5357e-98	0.203379	0.100208	0.0424003	0.725829	20	0.00697132	0.399787	1.22554	1.007	1.49151	440.724
ENSG00000144895	3	150283247	rs6440683	3	150295376	C	T	0.0902778	-0.0448455	0.0212672	0.0349728	-0.527585	0.0109073	0	0.0850014	0.0403487	0.0351463	0.228935	18	0.00591795	0.164085	1.08872	1.00594	1.17831	2339.65
ENSG00000174944	3	150963080	rs28831788	3	150939343	A	T	0.0198413	0.0713143	0.0231556	0.00207148	-0.391323	0.010741	1.28825e-290	-0.182239	0.0593836	0.00214891	0.546913	3	-0.298631	-0.0658471	0.833402	0.741833	0.936274	1327.34
ENSG00000239219	3	169670831	rs3772185	3	169689187	G	A	0.170635	0.045426	0.017534	0.00957723	0.154982	0.0116992	4.6835e-40	0.293105	0.115279	0.011004	0.315615	18	0.0671582	0.519052	1.34058	1.06946	1.68043	175.489
ENSG00000008952	3	169700292	rs6766761	3	169695883	C	A	0.296627	0.0451767	0.0175251	0.00994237	-0.151678	0.0115907	3.94874e-39	-0.297846	0.117762	0.0114315	0.129217	20	-0.52866	-0.0670325	0.742416	0.589395	0.935165	171.248
ENSG00000163584	3	170585468	rs35192046	3	170584064	C	A	0.375	-0.0549	0.0201755	0.00650609	0.907725	0.00876253	0	-0.0604809	0.0222341	0.00652456	0.72996	20	-0.10406	-0.0169021	0.941312	0.901171	0.98324	10731.2
ENSG00000163577	3	170616343	rs2271998	3	170625806	T	C	0.424603	-0.0430462	0.0163248	0.00836797	-0.0703095	0.00822641	1.2655e-17	0.612239	0.242984	0.0117466	0.195567	20	0.13599	1.08849	1.84456	1.14567	2.96978	73.0478
ENSG00000154310	3	170978662	rs2291900	3	170825920	A	G	0.188492	0.0511785	0.0163289	0.00172306	0.131435	0.0087656	7.98806e-51	0.389383	0.126921	0.00215552	0.731574	9	0.140618	0.638148	1.47607	1.15098	1.89297	224.832
ENSG00000114331	3	195079636	rs68062772	3	195171795	G	A	0.0396825	-0.0394773	0.0195336	0.0432803	-0.114433	0.012144	4.3838e-21	0.344983	0.174582	0.0481483	0.497159	3	0.00280228	0.687164	1.41197	1.00281	1.98807	88.7931
ENSG00000189058	3	195303324	rs34697430	3	195315559	T	C	0.55754	0.0354262	0.0157837	0.0248016	0.103094	0.00981528	8.33245e-26	0.343631	0.156557	0.028169	0.522915	13	0.0367793	0.650483	1.41006	1.03746	1.91647	110.322
ENSG00000174004	3	196377716	rs12718061	3	196347437	C	T	0.59623	-0.0413268	0.015615	0.00813018	-0.305294	0.00850587	4.04301e-282	0.135367	0.0512862	0.00830424	0.393455	20	0.034846	0.235888	1.14496	1.03546	1.26603	1288.25
ENSG00000163964	3	196414762	rs843534	3	196439648	T	C	0.210317	0.0365219	0.0162237	0.0243764	0.223524	0.00914656	6.75117e-132	0.163392	0.0728889	0.0249837	0.215903	11	0.0205298	0.306254	1.1775	1.02074	1.35833	597.218
ENSG00000075711	3	196897801	rs9846371	3	196791133	T	C	0.0843254	-0.0652129	0.0217711	0.00274094	-0.13233	0.0165462	1.2687e-15	0.492804	0.175682	0.00503014	0.285659	7	0.148467	0.837141	1.6369	1.16005	2.30975	63.9617
ENSG00000145214	4	966679	rs1377586	4	961373	A	G	0.33631	0.0309253	0.0157349	0.0493685	0.801478	0.00771382	0	0.0385853	0.0196359	0.0494092	0.115752	20	9.8936e-05	0.0770717	1.03934	1.0001	1.08012	10795.5
ENSG00000145217	4	980044	rs3806756	4	987391	C	G	0.367063	-0.0380037	0.0176107	0.0309293	0.191119	0.00948208	2.39358e-90	-0.198848	0.0926719	0.0318949	0.176825	20	-0.380485	-0.0172111	0.819674	0.68353	0.982936	406.257
ENSG00000127418	4	1012204	rs34587452	4	1009900	C	G	0.0585317	0.0392433	0.0195624	0.0448497	-0.224903	0.0110475	3.9597e-92	-0.17449	0.0874027	0.0458917	0.978798	20	-0.345799	-0.00318071	0.839885	0.707655	0.996824	414.441
ENSG00000159692	4	1224488	rs12508446	4	1198957	T	C	0.55754	-0.0369591	0.0157781	0.0191589	0.358299	0.00846005	0	-0.103152	0.0441034	0.0193429	0.420867	20	-0.189595	-0.0167093	0.90199	0.827294	0.983429	1793.68
ENSG00000090316	4	1308787	rs10012819	4	1324758	C	G	0.0277778	0.0624846	0.0262956	0.0174904	-0.219692	0.0134229	3.2904e-60	-0.284419	0.120948	0.0186937	0.177787	9	-0.521477	-0.0473609	0.752451	0.593643	0.953743	267.877
ENSG00000163945	4	1361445	rs3796618	4	1349602	T	A	0.309524	0.0483385	0.0157606	0.00216177	0.45424	0.00891705	0	0.106416	0.0347595	0.00220229	0.183079	20	0.0382874	0.174545	1.11228	1.03903	1.1907	2594.95
ENSG00000179979	4	1387560	rs10018627	4	1356358	A	G	0.0257937	0.0560804	0.026156	0.0320273	0.846046	0.0114774	0	0.0662853	0.0309287	0.0320996	0.53408	11	0.00566505	0.126906	1.06853	1.00568	1.13531	5433.77
ENSG00000125386	4	2680640	rs529432	4	2713004	G	C	0.322421	-0.0396195	0.0178047	0.0260657	0.0933778	0.00875324	1.44e-26	-0.424293	0.194778	0.0293807	0.0840339	20	-0.806058	-0.0425281	0.654232	0.446615	0.958364	113.802
ENSG00000087269	4	2952386	rs12511823	4	2944336	A	G	0.0972222	-0.0486677	0.0234039	0.0375742	-0.153805	0.0137338	4.12363e-29	0.316424	0.154767	0.040902	0.198848	20	0.0130807	0.619767	1.37221	1.01317	1.8585	125.418
ENSG00000251075	4	3070719	rs2857847	4	3046853	G	A	0.434524	0.0442162	0.0161125	0.00606555	0.598499	0.0207461	5.2456e-183	0.0738785	0.0270431	0.00629731	0.136942	20	0.020874	0.126883	1.07668	1.02109	1.13528	832.25
ENSG00000072832	4	5822298	rs73065534	4	5889667	C	T	0.0446429	-0.064533	0.0261106	0.013454	0.150988	0.0122583	7.31919e-35	-0.427404	0.176378	0.0153835	0.183563	15	-0.773105	-0.0817031	0.6522	0.461578	0.921546	151.714
ENSG00000214846	4	15732917	rs11724635	4	15737101	C	A	0.616071	0.0340659	0.015765	0.0307065	0.611864	0.0181512	4.23823e-249	0.0556756	0.0258184	0.0310501	0.0690969	20	0.00507154	0.10628	1.05725	1.00508	1.11213	1136.32
ENSG00000091490	4	25807218	rs1545606	4	25875261	A	G	0.35119	0.0380829	0.0161893	0.0186552	0.278017	0.00781485	3.35259e-277	0.13698	0.0583584	0.0189139	0.408257	20	0.0225975	0.251362	1.14681	1.02285	1.28578	1265.61
ENSG00000109689	4	26943151	rs56775163	4	27035891	A	G	0.1875	0.0385519	0.0186964	0.0392076	0.290241	0.00905803	2.8014e-225	0.132827	0.06455	0.0396151	0.281581	20	0.006309	0.259345	1.14205	1.00633	1.29608	1026.72
ENSG00000169299	4	37846406	rs6838455	4	37853243	C	T	0.583333	0.0377906	0.0160884	0.0188274	0.269955	0.00805576	3.3552e-246	0.139989	0.0597429	0.0191199	0.428639	20	0.0228929	0.257085	1.15026	1.02316	1.29316	1122.97
ENSG00000249863	4	37870756	rs13146036	4	37853375	T	G	0.582341	0.0377918	0.0160883	0.0188226	0.477083	0.0183147	1.37366e-149	0.0792144	0.0338591	0.019308	0.889393	20	0.0128506	0.145578	1.08244	1.01293	1.15671	678.56
ENSG00000197888	4	69418573	rs140009857	4	69345334	A	T	0.0992063	-0.0611896	0.0178284	0.000598839	0.260279	0.0103696	4.94828e-139	-0.235093	0.0691348	0.000672629	0.226114	7	-0.370597	-0.0995888	0.790497	0.690322	0.90521	630.02
ENSG00000169435	4	74461807	rs6446943	4	74458223	G	T	0.0109127	0.137411	0.0681915	0.0438975	0.574898	0.0271345	1.25868e-99	0.239018	0.11915	0.0448538	0.204808	5	0.005484	0.472552	1.27	1.0055	1.60408	448.888
ENSG00000174796	4	76457419	rs6419263	4	76372534	T	C	0.260913	0.0484935	0.0164558	0.00320981	0.399385	0.009412	0	0.12142	0.0413021	0.0032841	0.677971	20	0.0404679	0.202372	1.1291	1.0413	1.2243	1800.61
ENSG00000138760	4	77107468	rs13111888	4	77131294	A	G	0.251984	-0.058225	0.0199867	0.00357767	0.286527	0.00999486	9.70293e-181	-0.203209	0.0701142	0.00375238	0.553866	11	-0.340633	-0.0657852	0.816108	0.71132	0.936332	821.822
ENSG00000138758	4	77916196	rs2703104	4	77914676	G	C	0.524802	0.0491592	0.0159337	0.00203395	-0.237722	0.0080211	4.97335e-193	-0.206793	0.0673888	0.00215027	0.772431	20	-0.338875	-0.074711	0.813188	0.712571	0.928012	878.357
ENSG00000138767	4	78687655	rs7687812	4	78805268	C	T	0.195437	0.0433183	0.0213539	0.0425001	-0.120745	0.0112505	7.1709e-27	-0.358758	0.179982	0.0462291	0.256562	12	-0.711523	-0.00599328	0.698543	0.490896	0.994025	115.185
ENSG00000172493	4	87959180	rs55913164	4	87898930	C	T	0.319444	0.0401455	0.0182461	0.0277907	-0.0787593	0.0101038	6.44081e-15	-0.509724	0.240721	0.0342184	0.940945	20	-0.981537	-0.0379108	0.600661	0.374735	0.962799	60.7623
ENSG00000170509	4	88234499	rs13130041	4	88229139	T	C	0.33631	0.0493982	0.0186171	0.0079693	0.505337	0.00858699	0	0.097753	0.0368784	0.00803288	0.103427	20	0.0254713	0.170035	1.10269	1.0258	1.18535	3463.22
ENSG00000138801	4	108576520	rs2522420	4	108609628	C	A	0.473214	0.0349936	0.0158876	0.0276255	0.939181	0.00657569	0	0.0372597	0.0169184	0.0276433	0.645494	15	0.00409964	0.0704198	1.03796	1.00411	1.07296	20399.3
ENSG00000138796	4	108933600	rs28643368	4	108887435	T	G	0.0267857	-0.0413507	0.0200557	0.0392274	0.188868	0.00975146	1.43179e-83	-0.21894	0.106789	0.040344	0.862708	20	-0.428246	-0.00963356	0.80337	0.651651	0.990413	375.126
ENSG00000260091	4	120330938	rs6820115	4	120398182	C	T	0.436508	0.0646414	0.0167617	0.000115019	0.752337	0.0185061	0	0.0859209	0.0223795	0.000123407	0.184336	6	0.0420571	0.129785	1.08972	1.04295	1.13858	1652.7
ENSG00000151470	4	130024479	rs57501568	4	129888787	T	G	0.275794	-0.0432584	0.0218295	0.0475182	0.536015	0.0153785	3.61356e-266	-0.0807038	0.0407913	0.0478775	0.101782	20	-0.160655	-0.000752852	0.922467	0.851586	0.999247	1214.86
ENSG00000151014	4	139951924	rs77191847	4	139882486	G	T	0.627976	0.0321003	0.01569	0.0407662	0.0994969	0.0118395	4.32259e-17	0.322626	0.162299	0.0468285	0.0904805	20	0.00451996	0.640732	1.38075	1.00453	1.89787	70.624
ENSG00000109390	4	140205869	rs55919798	4	140304914	T	C	0.0595238	0.0432462	0.0211473	0.0408545	0.257386	0.0152274	4.29039e-64	0.168021	0.0827609	0.0423368	0.906251	20	0.00580964	0.330232	1.18296	1.00583	1.39129	285.705
ENSG00000172007	4	140386074	rs13137732	4	140344206	C	T	0.188492	0.0370687	0.0182479	0.0422153	-0.289656	0.00896225	3.71101e-229	-0.127975	0.0631228	0.0426221	0.690329	20	-0.251696	-0.00425431	0.879875	0.777481	0.995755	1044.55
ENSG00000250673	4	147147958	rs62326850	4	147132608	G	A	0.268849	0.0516418	0.0157315	0.00102821	0.848485	0.0161553	0	0.0608635	0.0185769	0.00105174	0.0505117	12	0.0244528	0.0972742	1.06275	1.02475	1.10216	2758.41
ENSG00000109654	4	154166983	rs9998672	4	154144630	C	T	0.139881	-0.0603605	0.0254644	0.0177693	0.152182	0.0115809	1.92179e-39	-0.396634	0.170029	0.0196618	0.365754	20	-0.729891	-0.0633772	0.67258	0.481962	0.938589	172.68
ENSG00000121210	4	154472680	rs139276811	4	154386829	C	G	0.0168651	-0.187243	0.0657359	0.0043938	0.600172	0.0256789	8.19703e-121	-0.311982	0.110339	0.00469141	0.351388	6	-0.528246	-0.0957176	0.731995	0.589638	0.908721	546.259
ENSG00000145414	4	164059649	rs1055263	4	164045822	A	G	0.213294	-0.0510778	0.0227155	0.0245386	0.105006	0.0102291	1.009e-24	-0.486427	0.221454	0.0280554	0.157622	14	-0.920477	-0.0523772	0.614819	0.398329	0.948971	105.379
ENSG00000109586	4	174167511	rs2332655	4	174093002	G	A	0.280754	-0.0317709	0.0156784	0.0427228	0.0815106	0.00794589	1.0871e-24	-0.389776	0.196065	0.0468122	0.5455	20	-0.774063	-0.0054886	0.677209	0.461135	0.994526	105.231
ENSG00000063438	5	371348	rs11741126	5	141659	T	C	0.214286	0.0637936	0.0209659	0.00234439	0.16119	0.013044	4.443e-35	0.395766	0.133954	0.00313189	0.191048	7	0.133216	0.658316	1.48552	1.1425	1.93154	152.705
ENSG00000174358	5	1213471	rs73734048	5	1187642	A	G	0.185516	0.0849924	0.0220294	0.000114259	-0.1281	0.0152718	4.9448e-17	-0.663484	0.189289	0.000456378	0.84495	17	-1.03449	-0.292478	0.515054	0.355407	0.746412	70.3587
ENSG00000153395	5	1490343	rs36976	5	1504712	A	C	0.689484	0.0344463	0.015649	0.027723	0.147517	0.00912162	7.92176e-59	0.233508	0.107061	0.0291781	0.225599	20	0.0236684	0.443348	1.26302	1.02395	1.55791	261.541
ENSG00000164151	5	5455562	rs2578501	5	5466003	A	G	0.144841	0.0354013	0.0165089	0.0320029	-0.0506178	0.0092642	4.66049e-08	-0.699385	0.350368	0.0459182	0.656744	4	-1.38611	-0.0126637	0.496891	0.250047	0.987416	29.8532
ENSG00000251215	5	39169874	rs2289545	5	39187521	T	C	0.404762	0.0366185	0.0179955	0.0418639	-0.213892	0.0238458	2.97049e-19	-0.171201	0.0862714	0.0472061	0.219145	9	-0.340293	-0.00210906	0.842652	0.711562	0.997893	80.4573
ENSG00000153071	5	39417091	rs835221	5	39361155	G	C	0.334325	0.0504081	0.0159583	0.00158453	-0.379817	0.00850292	0	-0.132717	0.0421207	0.00162785	0.107929	20	-0.215274	-0.0501604	0.875713	0.806321	0.951077	1995.32
ENSG00000251131	5	43021440	rs66521413	5	43015122	A	T	0.213294	0.0529786	0.0263739	0.0445636	-0.354526	0.0241638	9.7718e-49	-0.149435	0.075086	0.0465706	0.206507	10	-0.296604	-0.00226644	0.861194	0.743339	0.997736	215.261
ENSG00000164172	5	52398701	rs17298242	5	52392274	A	G	0.0902778	0.039707	0.018017	0.027534	-0.160751	0.00899316	1.85341e-71	-0.24701	0.112929	0.0287206	0.419409	19	-0.468351	-0.0256692	0.781133	0.626034	0.974657	319.509
ENSG00000247796	5	52408314	rs17298242	5	52392274	A	G	0.0902778	0.039707	0.018017	0.027534	0.139686	0.0121377	1.1968e-30	0.28426	0.131326	0.0304236	0.774441	20	0.026861	0.541659	1.32878	1.02723	1.71886	132.444
ENSG00000035499	5	59944378	rs2085409	5	60021183	T	C	0.434524	-0.042391	0.0156865	0.0068843	0.0448238	0.0079877	2.0046e-08	-0.945725	0.388425	0.0149013	0.824026	11	-1.70704	-0.184412	0.388398	0.181402	0.831593	31.4901
ENSG00000164181	5	60093917	rs10062839	5	60103452	C	T	0.0972222	-0.0394401	0.0195646	0.0438117	-0.265613	0.0103871	3.17478e-144	0.148487	0.0738867	0.0444676	0.926264	20	0.00366907	0.293305	1.16008	1.00368	1.34085	653.898
ENSG00000049167	5	60205279	rs4699965	5	60167888	C	A	0.448413	0.0344578	0.0164976	0.0367384	-0.186885	0.00819204	3.40683e-115	-0.18438	0.088646	0.0375296	0.461511	20	-0.358126	-0.0106338	0.83162	0.698985	0.989422	520.433
ENSG00000086189	5	61691423	rs57199871	5	61908473	G	T	0.323413	0.0367495	0.0157467	0.0196065	0.170284	0.00878203	9.37373e-84	0.215813	0.0931408	0.0205	0.640901	20	0.033257	0.398369	1.24087	1.03382	1.48939	375.974
ENSG00000186105	5	61875918	rs1494724	5	61981896	G	A	0.286706	-0.0344227	0.0156666	0.0280059	-0.159906	0.0125446	3.23971e-37	0.215269	0.0994189	0.0303669	0.0632304	20	0.020408	0.41013	1.2402	1.02062	1.50701	162.486
ENSG00000189045	5	74937477	rs6895057	5	74624234	A	G	0.279762	-0.0403157	0.0179681	0.0248491	-0.0740506	0.0108451	8.61072e-12	0.544434	0.255411	0.0330399	0.442254	20	0.0438284	1.04504	1.72363	1.0448	2.84351	46.6219
ENSG00000184349	5	106859593	rs62355578	5	106833906	T	C	0.142857	0.057975	0.0279808	0.0382693	0.114729	0.0148775	1.2425e-14	0.50532	0.252535	0.0453935	0.258196	19	0.0103514	1.00029	1.65752	1.01041	2.71907	59.4684
ENSG00000129625	5	112235160	rs153558	5	112257251	T	C	0.149802	-0.036382	0.0165554	0.0279782	0.210405	0.00912789	1.44397e-117	-0.172914	0.0790402	0.0286935	0.0691781	20	-0.327833	-0.0179952	0.84121	0.720483	0.982166	531.339
ENSG00000129596	5	115146540	rs252735	5	115215510	A	G	0.238095	0.0446002	0.0226532	0.0489734	0.58579	0.012685	0	0.0761369	0.0387063	0.0491788	0.813823	20	0.000272552	0.152001	1.07911	1.00027	1.16416	2132.57
ENSG00000151304	5	121354460	rs78071507	5	121374938	A	C	0.0446429	-0.111578	0.0327144	0.000648007	-0.129384	0.0194925	3.1883e-11	0.862381	0.284275	0.00241642	0.731077	3	0.305202	1.41956	2.36879	1.3569	4.1353	44.0581
ENSG00000164244	5	126872041	rs183491	5	126848948	T	C	0.650794	0.0402396	0.0157323	0.0105344	0.111252	0.00792518	9.15102e-45	0.361698	0.14374	0.0118581	0.790338	15	0.0799676	0.643428	1.43577	1.08325	1.90299	197.06
ENSG00000170606	5	132414897	rs62375248	5	132443061	A	T	0.385913	-0.0399047	0.0173342	0.0213304	-0.243487	0.00886467	4.34136e-166	0.163888	0.0714411	0.0217884	0.786304	13	0.0238634	0.303913	1.17808	1.02415	1.35515	754.443
ENSG00000081059	5	133468979	rs244950	5	133445628	C	T	0.152778	-0.0405447	0.0191853	0.0345732	-0.0967355	0.0111828	5.13188e-18	0.41913	0.20416	0.0400779	0.771891	20	0.0189764	0.819284	1.52064	1.01916	2.26887	74.8291
ENSG00000006837	5	133624021	rs28548942	5	133754606	G	C	0.0575397	-0.0478297	0.0220109	0.0297804	-0.0977949	0.0142098	5.8935e-12	0.489082	0.236025	0.0382502	0.923619	19	0.026473	0.951691	1.63082	1.02683	2.59009	47.3649
ENSG00000253846	5	140842644	rs67264863	5	140874662	C	G	0.0525794	0.081497	0.0272259	0.00275918	-0.0994528	0.0166437	2.29531e-09	-0.819454	0.306186	0.00744334	0.644802	20	-1.41958	-0.219329	0.440672	0.241816	0.803057	35.7054
ENSG00000156453	5	141245874	rs164492	5	141370457	C	T	0.0168651	-0.0417863	0.0195527	0.0325889	-0.115042	0.0109138	5.59012e-26	0.363225	0.173419	0.0362156	0.999027	3	0.0233238	0.703126	1.43796	1.0236	2.02006	111.112
ENSG00000013561	5	141353874	rs192243	5	141357628	G	A	0.0168651	-0.0422716	0.0195732	0.0307985	0.51622	0.0108279	0	-0.0818868	0.0379553	0.0309703	0.986139	3	-0.156279	-0.00749441	0.921376	0.85532	0.992534	2272.9
ENSG00000113552	5	141381960	rs408152	5	141373372	C	A	0.015873	-0.0422694	0.0195448	0.0305647	-0.175473	0.0108723	1.34849e-58	0.240889	0.112379	0.0320703	0.969268	3	0.0206262	0.461152	1.27238	1.02084	1.5859	260.482
ENSG00000131507	5	141511039	rs3765011	5	141517665	G	C	0.364087	0.0387369	0.0164685	0.0186638	0.242875	0.00810485	2.67452e-197	0.159493	0.0680151	0.0190287	0.274522	20	0.0261834	0.292803	1.17292	1.02653	1.34018	897.999
ENSG00000250274	5	169737712	rs315790	5	169735697	C	T	0.525794	-0.0455508	0.0158223	0.00399071	0.296761	0.00922574	5.17635e-227	-0.153493	0.0535298	0.00413811	0.641028	17	-0.258411	-0.0485746	0.857707	0.772277	0.952586	1034.69
ENSG00000048162	5	175813462	rs6862846	5	175810529	A	G	0.218254	-0.0467252	0.021703	0.0313235	0.270377	0.0122901	2.90529e-107	-0.172815	0.080653	0.0321371	0.264964	20	-0.330895	-0.0147351	0.841293	0.718281	0.985373	483.981
ENSG00000146066	5	175816260	rs6862846	5	175810529	A	G	0.218254	-0.0467252	0.021703	0.0313235	-0.632309	0.0117109	0	0.0738962	0.0343507	0.0314582	0.0828836	20	0.00656883	0.141224	1.0767	1.00659	1.15168	2915.27
ENSG00000198939	5	178341554	rs7724141	5	178340055	G	C	0.243056	-0.0474946	0.0223694	0.0337373	-0.135861	0.0109401	2.07148e-35	0.349582	0.167038	0.0363645	0.947604	13	0.0221875	0.676976	1.41847	1.02244	1.96792	154.222
ENSG00000124535	6	2776417	rs160666	6	2774052	C	A	0.363095	0.0357742	0.016485	0.0299985	-0.0985891	0.00866946	5.76509e-30	-0.362862	0.170226	0.0330364	0.349014	12	-0.696505	-0.029219	0.695682	0.498324	0.971204	129.322
ENSG00000021355	6	2837403	rs316341	6	2838248	G	A	0.256944	0.0336924	0.0162138	0.0377086	0.418556	0.00896898	0	0.0804968	0.0387759	0.0378985	0.226565	20	0.00449604	0.156498	1.08383	1.00451	1.16941	2177.82
ENSG00000230438	6	2865817	rs364532	6	2860783	A	G	0.364087	-0.0517664	0.0192965	0.00730331	0.451524	0.00945171	0	-0.114648	0.0428037	0.00739608	0.168326	20	-0.198543	-0.0307527	0.89168	0.819924	0.969715	2282.13
ENSG00000137274	6	3136210	rs9405613	6	3144370	T	C	0.400794	0.0439383	0.0183874	0.0168675	-0.145488	0.00892544	9.80497e-60	-0.302006	0.127735	0.0180633	0.126761	13	-0.552367	-0.0516454	0.739334	0.575586	0.949666	265.702
ENSG00000145945	6	3850585	rs4959877	6	3852692	A	C	0.161706	0.0571361	0.0257793	0.0266674	-0.459415	0.0129621	3.71814e-275	-0.124367	0.0562229	0.0269642	0.899629	16	-0.234564	-0.0141701	0.883056	0.790916	0.98593	1256.2
ENSG00000124785	6	6002716	rs1887131	6	5997619	A	G	0.484127	-0.0391264	0.0168197	0.0200064	-0.242372	0.0087118	2.41048e-170	0.161431	0.0696384	0.020442	0.0817422	11	0.0249397	0.297922	1.17519	1.02525	1.34706	774.015
ENSG00000180573	6	26131858	rs4645	6	26124634	T	C	0.0138889	-0.0465148	0.0197252	0.0183667	0.102975	0.0108187	1.76201e-21	-0.45171	0.197345	0.0220829	0.22449	12	-0.838506	-0.0649138	0.636539	0.432356	0.937148	90.5969
ENSG00000196812	6	28095099	rs9468287	6	28079741	A	C	0.12004	0.0708097	0.0274104	0.00978566	0.236456	0.0121708	4.45723e-84	0.299462	0.116942	0.0104438	0.338029	20	0.0702557	0.528668	1.34913	1.07278	1.69667	377.453
ENSG00000198315	6	28116902	rs9366718	6	28205502	T	A	0.238095	0.0626385	0.0232566	0.00707343	0.114759	0.0204693	2.0658e-08	0.545827	0.224829	0.0151931	0.12234	20	0.105162	0.986492	1.72604	1.11089	2.68181	31.4317
ENSG00000187626	6	28219706	rs13200462	6	28218199	C	A	0.127976	0.0729907	0.027336	0.00758228	0.289458	0.011552	1.46457e-138	0.252164	0.0949733	0.00792853	0.804297	20	0.0660163	0.438312	1.28681	1.06824	1.55009	627.851
ENSG00000204632	6	29796823	rs114088589	6	29819602	T	C	0.225198	0.0587078	0.0226843	0.0096525	-0.592466	0.0120374	0	-0.0990906	0.0383408	0.00975299	0.154182	20	-0.174239	-0.0239426	0.905661	0.840096	0.976342	2422.49
ENSG00000225851	6	31349958	rs116011117	6	31194753	C	T	0.0228175	-0.107611	0.0342933	0.00170122	1.19316	0.0414341	2.37277e-182	-0.0901901	0.0289118	0.00181162	0.772837	3	-0.146857	-0.033523	0.913757	0.863417	0.967033	829.242
ENSG00000204428	6	31648139	rs1144709	6	31709349	T	C	0.371032	-0.0372807	0.0180741	0.0391453	-0.521515	0.0135797	0	0.0714854	0.0347069	0.0394282	0.0926014	20	0.00345988	0.139511	1.0741	1.00347	1.14971	1474.87
ENSG00000124562	6	34733377	rs3798352	6	34734809	A	T	0.446429	-0.0505152	0.0168518	0.00272095	-0.289484	0.00836359	1.64433e-262	0.174501	0.0584312	0.0028225	0.159779	15	0.0599758	0.289026	1.19065	1.06181	1.33513	1198.02
ENSG00000065060	6	34805386	rs7774697	6	34791027	G	A	0.457341	-0.0516542	0.016854	0.00217806	0.829128	0.00769514	0	-0.0622994	0.0203356	0.00218717	0.548737	18	-0.102157	-0.0224416	0.939602	0.902888	0.977808	11609.4
ENSG00000065491	6	37263147	rs195413	6	37302075	G	A	0.0724206	-0.0432042	0.0204341	0.0344882	-0.144264	0.0111998	5.7585e-38	0.299479	0.143539	0.0369425	0.585597	10	0.0181426	0.580815	1.34916	1.01831	1.7875	165.919
ENSG00000112576	6	41960383	rs72853854	6	41959793	A	G	0.0902778	0.0721145	0.0197202	0.000255294	-0.180754	0.00971953	3.39797e-77	-0.398965	0.111189	0.000333005	0.927901	20	-0.616895	-0.181035	0.671014	0.539617	0.834407	345.848
ENSG00000112624	6	42793031	rs6458308	6	42767253	C	T	0.500992	-0.0312204	0.0157447	0.0473784	0.173721	0.00904648	3.47978e-82	-0.179715	0.0911138	0.0485609	0.964526	20	-0.358298	-0.00113195	0.835508	0.698865	0.998869	368.761
ENSG00000146223	6	42852509	rs12697948	6	42865081	C	A	0.0208333	-0.0616794	0.027056	0.0226256	-0.47373	0.0270938	1.8707e-68	0.1302	0.0575961	0.0237865	0.986055	5	0.0173116	0.243088	1.13906	1.01746	1.27518	305.719
ENSG00000196284	6	45061372	rs9395084	6	45220175	C	T	0.563492	-0.0353845	0.0159902	0.0269061	-0.423127	0.00850337	0	0.0836262	0.0378279	0.0270565	0.149256	20	0.00948352	0.157769	1.08722	1.00953	1.1709	2476.05
ENSG00000124813	6	45463990	rs1200428	6	45518202	T	G	0.0367063	0.0424733	0.0195628	0.029922	-0.526279	0.00915842	0	-0.080705	0.0371985	0.0300388	0.159623	8	-0.153614	-0.00779594	0.922466	0.857603	0.992234	3302.11
ENSG00000172348	6	46324092	rs6934171	6	46316742	G	C	0.393849	0.0376032	0.0159126	0.0181222	-0.0609477	0.00798643	2.3222e-14	-0.616975	0.273317	0.0239856	0.124098	4	-1.15268	-0.0812737	0.539574	0.31579	0.921941	58.2384
ENSG00000146143	6	57346489	rs61486323	6	58271156	G	A	0.286706	0.0609875	0.0270468	0.0241402	0.111281	0.0196395	1.46e-08	0.548048	0.261587	0.0361634	0.286088	4	0.0353375	1.06076	1.72987	1.03597	2.88856	32.1056
ENSG00000112182	6	90821437	rs4707605	6	90915601	C	T	0.440476	0.0348931	0.0159177	0.0283727	0.122667	0.00796754	1.74652e-53	0.284455	0.131073	0.0299912	0.0699005	9	0.0275519	0.541358	1.32904	1.02793	1.71834	237.032
ENSG00000146263	6	97660565	rs12207304	6	97644935	A	C	0.238095	-0.0369632	0.0160809	0.0215288	0.116379	0.00985608	3.5575e-32	-0.317612	0.140771	0.0240565	0.216573	18	-0.593523	-0.0417008	0.727885	0.552378	0.959157	139.425
ENSG00000080546	6	109361831	rs1424479	6	109355790	T	G	0.0406746	0.0530573	0.0220782	0.016254	0.599575	0.0113848	0	0.0884915	0.0368614	0.0163657	0.994483	7	0.0162432	0.16074	1.09252	1.01638	1.17438	2773.55
ENSG00000188820	6	116783733	rs117361304	6	116783619	G	T	0.0634921	-0.0553904	0.0240744	0.0214028	-1.03711	0.0131624	0	0.0534083	0.0232228	0.0214584	0.616745	14	0.00789161	0.098925	1.05486	1.00792	1.10398	6208.4
ENSG00000111879	6	119375740	rs4621665	6	119403281	A	G	0.205357	0.0617321	0.0295623	0.036779	0.109929	0.0155548	1.5809e-12	0.561566	0.280417	0.045219	0.215985	13	0.0119487	1.11118	1.75342	1.01202	3.03795	49.9454
ENSG00000093144	6	127637304	rs9388571	6	127706262	T	C	0.198413	-0.0441887	0.0178167	0.0131317	0.283127	0.00894741	9.31683e-220	-0.156074	0.0631212	0.0134134	0.10728	20	-0.279792	-0.0323564	0.855496	0.755941	0.968161	1001.31
ENSG00000189007	6	143759968	rs161067	6	143794041	G	A	0.316468	-0.0378407	0.0163102	0.0203376	0.253401	0.0118451	1.55911e-101	-0.149332	0.0647427	0.0210805	0.766538	20	-0.276228	-0.0224363	0.861283	0.75864	0.977814	457.656
ENSG00000235652	6	146170587	rs9376965	6	146130055	A	G	0.207341	0.0351072	0.0161834	0.030058	0.453004	0.0194004	1.37168e-120	0.0774986	0.0358785	0.0307702	0.614974	14	0.00717674	0.14782	1.08058	1.0072	1.1593	545.234
ENSG00000111961	6	148733313	rs35120946	6	148715159	T	G	0.107143	0.0594353	0.0214872	0.00567336	0.275372	0.0122222	2.09055e-112	0.215836	0.0786156	0.0060425	0.568966	20	0.0617494	0.369923	1.2409	1.0637	1.44762	507.622
ENSG00000085511	6	161475588	rs1488	6	161538250	G	A	0.252976	-0.0453907	0.0162155	0.00512259	-0.0623627	0.00828586	5.21582e-14	0.72785	0.27742	0.00869968	0.109376	19	0.184107	1.27159	2.07062	1.20214	3.56653	56.6467
ENSG00000026652	6	161623052	rs6455707	6	161566909	C	T	0.0416667	-0.048627	0.0230946	0.0352428	0.173044	0.011564	1.26211e-50	-0.28101	0.134776	0.0370677	0.8003	19	-0.545171	-0.016849	0.755021	0.579743	0.983292	223.922
ENSG00000112486	6	167539239	rs3093025	6	167532731	A	G	0.429563	-0.0359311	0.0157615	0.0226266	0.208679	0.0080536	4.98042e-148	-0.172184	0.0758218	0.0231528	0.168559	20	-0.320795	-0.0235733	0.841824	0.725572	0.976702	671.394
ENSG00000106263	7	2407050	rs6952433	7	2396638	A	G	0.140873	-0.0458322	0.0213222	0.0315937	0.237736	0.0102113	6.81059e-120	-0.192786	0.0900698	0.0323222	0.203905	20	-0.369323	-0.0162492	0.824658	0.691202	0.983882	542.036
ENSG00000136295	7	2688010	rs12671118	7	2692200	A	G	0.271825	0.0598298	0.0297126	0.0440494	0.190791	0.0176305	2.71992e-27	0.313589	0.158407	0.0477443	0.43924	14	0.00311128	0.624067	1.36833	1.00312	1.8665	117.108
ENSG00000230825	7	7306097	rs1638211	7	7317350	T	G	0.515873	-0.0325479	0.01571	0.0382842	-0.50448	0.020481	5.79549e-134	0.0645177	0.0312509	0.0389699	0.465088	20	0.00326594	0.125769	1.06664	1.00327	1.13402	606.716
ENSG00000164654	7	7627531	rs17168290	7	7540478	A	G	0.167659	0.0757238	0.0258438	0.00338899	0.24673	0.0175799	9.54644e-45	0.306909	0.107003	0.00412792	0.990186	20	0.0971831	0.516635	1.35922	1.10206	1.67638	196.975
ENSG00000106399	7	7717193	rs3735460	7	7679885	A	G	0.0853175	0.0823568	0.0274621	0.00270932	0.254536	0.0198956	1.78031e-37	0.323557	0.110815	0.00350277	0.517862	20	0.10636	0.540754	1.38203	1.11222	1.7173	163.676
ENSG00000187546	7	15420791	rs7812160	7	15284032	G	A	0.454365	0.0328743	0.0157244	0.0365586	0.134828	0.00903019	2.0776e-50	0.243824	0.117763	0.0384096	0.953134	20	0.0130085	0.474639	1.27612	1.01309	1.60743	222.929
ENSG00000136261	7	16715952	rs818586	7	16693122	G	C	0.551587	0.0382769	0.0157838	0.0153056	0.113529	0.00800117	1.07181e-45	0.337157	0.141045	0.0168294	0.424009	15	0.0607088	0.613605	1.40096	1.06259	1.84708	201.329
ENSG00000223561	7	25711792	rs208556	7	25625257	T	C	0.318452	0.036307	0.0159615	0.0229266	0.103162	0.00994406	3.2492e-25	0.351943	0.158399	0.0262915	0.993138	20	0.041481	0.662405	1.42183	1.04235	1.93945	107.625
ENSG00000106086	7	30118558	rs10260418	7	30068028	A	G	0.112103	0.036688	0.0175651	0.0367358	0.106698	0.0095361	4.62651e-29	0.34385	0.167469	0.0400514	0.57321	19	0.0156108	0.672089	1.41037	1.01573	1.95832	125.19
ENSG00000106113	7	30715972	rs1468402	7	30668882	G	A	0.513889	0.0337717	0.0162478	0.0376591	0.116356	0.00857148	5.64976e-42	0.290244	0.141266	0.0399182	0.632765	20	0.0133626	0.567125	1.33675	1.01345	1.76319	184.275
ENSG00000240583	7	30929070	rs2075574	7	30950744	T	C	0.369048	-0.0364605	0.0167651	0.0296463	0.112677	0.0125989	3.77379e-19	-0.323583	0.153125	0.0345834	0.871997	10	-0.623708	-0.023458	0.723552	0.535953	0.976815	79.9844
ENSG00000006715	7	38867278	rs7797871	7	38758326	G	A	0.431548	0.0352873	0.0171486	0.039615	0.160216	0.00868161	4.78903e-76	0.220249	0.107698	0.0408487	0.37243	15	0.00916092	0.431337	1.24639	1.0092	1.53931	340.574
ENSG00000106624	7	44149060	rs10254547	7	44137330	T	G	0.280754	0.0533722	0.0157149	0.000683062	-0.202463	0.00911388	2.47086e-109	-0.263614	0.0785205	0.000787159	0.527793	20	-0.417514	-0.109714	0.76827	0.658682	0.896091	493.497
ENSG00000146674	7	45956711	rs2471552	7	45977173	C	T	0.21131	-0.0349283	0.0164891	0.0341531	-0.296446	0.00917318	4.08907e-229	0.117823	0.055742	0.0345383	0.166936	8	0.00856868	0.227077	1.12504	1.00861	1.25493	1044.36
ENSG00000237471	7	46014523	rs2453849	7	45974665	A	G	0.21131	-0.0334428	0.016502	0.0427041	-0.349855	0.0225565	2.95964e-54	0.0955904	0.047569	0.0444831	0.0758566	9	0.00235516	0.188826	1.10031	1.00236	1.20783	240.565
ENSG00000229628	7	46035500	rs2471552	7	45977173	C	T	0.21131	-0.0349283	0.0164891	0.0341531	-0.406856	0.0223884	8.50701e-74	0.0858493	0.0408025	0.0353767	0.0963661	8	0.0058764	0.165822	1.08964	1.00589	1.18036	330.244
ENSG00000243335	7	66185157	rs1796225	7	66038363	C	G	0.417659	0.0334581	0.0159503	0.0359368	0.430939	0.0148728	1.36316e-184	0.07764	0.0371098	0.0364232	0.488874	20	0.00490479	0.150375	1.08073	1.00492	1.16227	839.549
ENSG00000187257	7	77367384	rs6465848	7	77454104	C	T	0.314484	-0.0323115	0.0157889	0.0407108	0.156106	0.00791342	1.26957e-86	-0.206984	0.101685	0.041796	0.476554	20	-0.406287	-0.0076814	0.813033	0.666119	0.992348	389.144
ENSG00000146833	7	99495902	rs2247762	7	99500899	C	T	0.293651	-0.0478502	0.0156105	0.00217485	0.527262	0.00741076	0	-0.0907522	0.0296342	0.00219558	0.0651584	20	-0.148835	-0.0326692	0.913244	0.861711	0.967859	5062.06
ENSG00000166529	7	99655025	rs55969052	7	99650317	C	T	0.445437	0.0637308	0.0173129	0.000232215	-0.228707	0.00958217	6.5858e-126	-0.278657	0.0765939	0.000274654	0.525812	20	-0.428781	-0.128533	0.756799	0.651303	0.879385	569.68
ENSG00000166526	7	99670913	rs67110214	7	99633739	C	G	0.446429	0.0640754	0.0173204	0.000216093	-0.0968669	0.0088226	4.80101e-28	-0.661479	0.188683	0.000455301	0.909424	20	-1.0313	-0.29166	0.516087	0.356544	0.747022	120.547
ENSG00000166997	7	99720185	rs77686669	7	99744572	C	T	0.185516	0.048045	0.0175382	0.00615418	-0.302547	0.00877516	1.73192e-260	-0.158802	0.0581512	0.00631727	0.307463	20	-0.272778	-0.0448256	0.853165	0.761262	0.956164	1188.71
ENSG00000146826	7	99754190	rs6975031	7	99739362	A	G	0.106151	-0.0516643	0.0202359	0.010677	-0.327964	0.00999385	3.41372e-236	0.15753	0.061888	0.010915	0.505054	20	0.0362295	0.27883	1.17062	1.03689	1.32158	1076.93
ENSG00000066923	7	99797148	rs7786505	7	99817585	T	G	0.0605159	0.0461488	0.0187812	0.0140033	-0.488035	0.00932571	0	-0.0945605	0.0385257	0.014109	0.0810827	17	-0.170071	-0.0190501	0.909773	0.843605	0.98113	2738.66
ENSG00000078319	7	99929073	rs6979910	7	99940630	C	A	0.0297619	0.039133	0.0191652	0.0411633	-0.143261	0.0118696	1.52879e-33	-0.273158	0.135679	0.0440861	0.147886	11	-0.539089	-0.00722716	0.760973	0.583279	0.992799	145.675
ENSG00000242294	7	99936349	rs7799894	7	99950427	T	G	0.0277778	0.0391179	0.0191615	0.0412031	0.270438	0.0161033	2.70024e-63	0.144646	0.0713751	0.0427068	0.0516831	8	0.0047508	0.284541	1.15563	1.00476	1.32915	282.037
ENSG00000121716	7	99949578	rs6955367	7	99961194	G	A	0.0277778	0.0391604	0.0191597	0.0409638	1.02405	0.00855318	0	0.0382409	0.0187125	0.0409934	0.235218	12	0.0015644	0.0749174	1.03898	1.00157	1.0778	14334.7
ENSG00000078487	7	100012532	rs6945952	7	99981775	G	A	0.0277778	0.039311	0.0191577	0.0401726	-0.244086	0.010185	6.41586e-127	-0.161054	0.0787746	0.0409054	0.124339	12	-0.315452	-0.00665578	0.851246	0.729459	0.993366	574.333
ENSG00000146834	7	100029077	rs73401451	7	99981895	C	T	0.0277778	0.039342	0.0191579	0.0400175	-0.285111	0.0101907	3.04386e-172	-0.137988	0.0673753	0.0405545	0.136512	12	-0.270044	-0.00593241	0.871109	0.763346	0.994085	782.744
ENSG00000160813	7	100033546	rs75636500	7	99947657	G	C	0.0277778	0.0391221	0.0191619	0.0411851	-0.0950463	0.0115927	2.428e-16	-0.411611	0.207763	0.0475735	0.324236	7	-0.818826	-0.00439552	0.662582	0.440949	0.995614	67.2204
ENSG00000106333	7	100202799	rs62482238	7	100214762	A	G	0.114087	-0.0700963	0.019171	0.000255811	0.0864737	0.010056	8.0274e-18	-0.810608	0.240906	0.000765906	0.578095	14	-1.28278	-0.338432	0.444588	0.277264	0.712887	73.9465
ENSG00000106330	7	100211366	rs7812123	7	100211556	A	C	0.111111	-0.0728225	0.0191652	0.000144861	-0.310945	0.00971736	1.12945e-224	0.234197	0.0620684	0.000161156	0.78061	19	0.112543	0.355851	1.26389	1.11912	1.42739	1023.93
ENSG00000106327	7	100229220	rs73156234	7	100234744	T	C	0.122024	-0.0645067	0.0183306	0.000433072	-0.102981	0.00970186	2.5488e-26	0.626392	0.187526	0.000836921	0.118407	20	0.258841	0.993943	1.87085	1.29543	2.70187	112.669
ENSG00000128563	7	102035721	rs62482952	7	102075632	T	C	0.339286	0.0396004	0.0164734	0.0162211	0.264504	0.0095771	6.69066e-168	0.149716	0.0625157	0.0166274	0.362147	20	0.0271852	0.272247	1.1615	1.02756	1.31291	762.775
ENSG00000239480	7	102071246	rs6977040	7	102079091	G	A	0.549603	0.0415233	0.0157168	0.00824233	-0.514082	0.0178157	4.31007e-183	-0.0807718	0.0307004	0.00851429	0.730085	20	-0.140945	-0.020599	0.922404	0.868537	0.979612	832.643
ENSG00000160991	7	102085410	rs7797435	7	102053414	C	A	0.613095	0.0421659	0.0156963	0.00722354	-0.287562	0.00778985	2.65545e-298	-0.146632	0.0547283	0.00737819	0.437769	20	-0.253899	-0.0393645	0.863612	0.77577	0.9614	1362.71
ENSG00000160993	7	102101004	rs55823933	7	102072689	T	C	0.340278	0.0393875	0.0164675	0.0167645	-0.0507368	0.00889184	1.1566e-08	-0.77631	0.351928	0.0273929	0.376413	8	-1.46609	-0.0865311	0.460101	0.230827	0.917107	32.5584
ENSG00000222011	7	102419545	rs11760934	7	102334106	G	T	0.174603	-0.0497826	0.0230147	0.0305351	0.238498	0.0130489	1.25721e-74	-0.208734	0.097172	0.0317068	0.962223	13	-0.399191	-0.0182769	0.811611	0.670862	0.981889	334.058
ENSG00000006652	7	112092047	rs6966318	7	112092857	T	C	0.191468	0.0463708	0.0172817	0.00729122	-0.36237	0.0090186	0	-0.127965	0.047797	0.00742252	0.175998	17	-0.221647	-0.0342829	0.879884	0.801198	0.966298	1614.46
ENSG00000181016	7	112126012	rs2708606	7	112110596	A	G	0.191468	0.0463582	0.0172802	0.00730231	0.371416	0.00988613	1.4523284792536e-308	0.124815	0.0466437	0.00745241	0.170528	16	0.0333933	0.216237	1.13294	1.03396	1.2414	1411.46
ENSG00000106477	7	130059324	rs17133175	7	130036801	A	G	0.046627	-0.0412311	0.0209233	0.0487719	0.230395	0.0111182	2.17572e-95	-0.178958	0.0912244	0.0497936	0.111967	13	-0.357758	-0.000158176	0.836141	0.699242	0.999842	429.415
ENSG00000128585	7	130988125	rs9640866	7	131056641	G	A	0.335317	0.047385	0.0156813	0.0025131	-0.0468291	0.00794927	3.8387e-09	-1.01187	0.376346	0.00717367	0.925462	8	-1.74951	-0.274232	0.363539	0.173859	0.760156	34.7038
ENSG00000146858	7	138715613	rs10225558	7	138725878	C	T	0.645833	-0.0466965	0.0156638	0.00287144	-0.0819947	0.00803839	1.9746e-24	0.569506	0.199026	0.00421683	0.572419	9	0.179415	0.959597	1.76739	1.19652	2.61064	104.048
ENSG00000106526	7	149980909	rs10282601	7	149987943	G	A	0.199405	0.0469832	0.0194604	0.0157656	-0.139058	0.0157912	1.2969e-18	-0.337869	0.145109	0.0198922	0.559994	14	-0.622283	-0.0534554	0.713289	0.536718	0.947948	77.5464
ENSG00000239377	7	150078958	rs7791479	7	150084630	G	A	0.314484	-0.0313285	0.015647	0.0452627	-0.292289	0.0224045	6.69722e-39	0.107183	0.0541594	0.0478122	0.798143	20	0.00103058	0.213335	1.11314	1.00103	1.2378	170.198
ENSG00000179144	7	150215039	rs35241484	7	150216171	G	T	0.15873	0.0394923	0.0166696	0.0178304	-0.205719	0.00918569	4.34433e-111	-0.191972	0.0814831	0.0184741	0.965864	20	-0.351679	-0.0322651	0.82533	0.703506	0.96825	501.563
ENSG00000164867	7	150699879	rs1800781	7	150692444	A	G	0.123016	-0.0413424	0.0205313	0.0440484	-0.294259	0.0110968	6.0908e-155	0.140497	0.0699739	0.0446595	0.477834	16	0.00334816	0.277646	1.15085	1.00335	1.32002	703.176
ENSG00000239839	8	6874607	rs6605579	8	6885124	A	C	0.251984	-0.0402154	0.0195897	0.0400839	-0.488549	0.0216354	6.66217e-113	0.082316	0.0402631	0.0409088	0.165511	20	0.00340032	0.161232	1.0858	1.00341	1.17496	509.902
ENSG00000173273	8	9526640	rs57348037	8	9362587	A	G	0.162698	0.0667786	0.0206514	0.00122239	-0.0849967	0.0109917	1.0521e-14	-0.785661	0.263355	0.00285178	0.694048	20	-1.30184	-0.269485	0.455818	0.272032	0.763773	59.7963
ENSG00000255052	8	11990994	rs28569221	8	12541945	A	G	0.583333	-0.0348234	0.0160769	0.0303075	-0.182351	0.0224924	5.18001e-16	0.19097	0.0912573	0.0363805	0.220782	7	0.0121057	0.369834	1.21042	1.01218	1.44749	65.7271
ENSG00000175445	8	19791998	rs79445051	8	19933089	G	C	0.0436508	-0.0756222	0.0339819	0.0260567	0.863847	0.0145349	0	-0.0875412	0.0393655	0.0261613	0.833122	13	-0.164698	-0.0103848	0.916181	0.84815	0.989669	3532.23
ENSG00000253616	8	22930445	rs11784599	8	22932122	A	C	0.18254	-0.0400326	0.0186903	0.0322025	-1.02664	0.0194521	0	0.0389937	0.0182203	0.0323442	0.433	16	0.00328191	0.0747055	1.03976	1.00329	1.07757	2785.5
ENSG00000246130	8	22933437	rs4871845	8	22927696	T	C	0.170635	-0.0405597	0.0187074	0.0301509	-0.192243	0.0255764	5.63051e-14	0.210982	0.101279	0.0372351	0.341892	6	0.0124752	0.409489	1.23489	1.01255	1.50605	56.4966
ENSG00000157168	8	32059725	rs55758802	8	32389892	G	A	0.160714	0.0386533	0.0167215	0.0208003	-0.539283	0.00794683	0	-0.0716754	0.0310249	0.0208742	0.467359	20	-0.132484	-0.0108666	0.930833	0.875917	0.989192	4605.17
ENSG00000172728	8	33279641	rs2732275	8	33348104	G	A	0.443452	0.0369146	0.0161901	0.0226032	0.703134	0.00706259	0	0.0525001	0.0230317	0.0226389	0.970776	20	0.00735797	0.0976422	1.0539	1.00739	1.10257	9911.7
ENSG00000129696	8	33351011	rs2676383	8	33317002	T	A	0.435516	0.03535	0.0163764	0.0308816	-0.140742	0.0217942	1.0624e-10	-0.251168	0.122686	0.0406334	0.983133	14	-0.491633	-0.0107034	0.777892	0.611627	0.989354	41.7028
ENSG00000169490	8	38850335	rs4733897	8	38850585	C	A	0.198413	0.0326056	0.0162726	0.0451004	0.2192	0.00822708	2.11734e-156	0.148748	0.074446	0.0457091	0.925572	20	0.00283384	0.294662	1.16038	1.00284	1.34267	709.888
ENSG00000170791	8	57127801	rs6474051	8	57125270	T	C	0.0654762	0.0497372	0.0183259	0.00664676	-0.184496	0.00999792	4.89645e-76	-0.269585	0.100398	0.00724967	0.438294	5	-0.466365	-0.0728049	0.763696	0.627278	0.929782	340.529
ENSG00000254777	8	61850864	rs35085656	8	61864572	G	A	0.12004	0.05276	0.0231061	0.0224078	0.221313	0.0273658	6.10519e-16	0.238396	0.108487	0.0279869	0.310603	14	0.0257615	0.451031	1.26921	1.0261	1.56993	65.403
ENSG00000104312	8	90786633	rs428484	8	90776033	T	C	0.330357	0.0350434	0.0156776	0.025401	0.257986	0.00782819	3.45946e-238	0.135834	0.0609087	0.0257389	0.110652	18	0.0164529	0.255215	1.14549	1.01659	1.29074	1086.1
ENSG00000156467	8	97243005	rs3808480	8	97317409	A	G	0.251984	0.0406263	0.0162133	0.0122197	0.101182	0.0083558	9.44105e-34	0.401517	0.163634	0.0141373	0.435601	13	0.0807944	0.72224	1.49409	1.08415	2.05904	146.633
ENSG00000164919	8	100895859	rs35031559	8	100876705	T	C	0.131944	0.0544139	0.0221544	0.0140446	0.43965	0.0102278	0	0.123767	0.0504732	0.0142016	0.867493	20	0.0248395	0.222694	1.13175	1.02515	1.24944	1847.78
ENSG00000261087	8	102180445	rs16899055	8	102169000	T	C	0.0198413	0.0578858	0.0270346	0.0322597	-0.238514	0.0342939	3.52561e-12	-0.242693	0.118596	0.0407178	0.0618896	10	-0.475141	-0.0102448	0.784512	0.621797	0.989807	48.372
ENSG00000245164	8	126949022	rs1491468	8	126962266	T	C	0.240079	-0.0367235	0.0162787	0.0240758	-0.217435	0.0195996	1.3445e-28	0.168895	0.0763994	0.0270581	0.586058	7	0.0191522	0.318638	1.184	1.01934	1.37525	123.073
ENSG00000168672	8	127567662	rs12548156	8	127513350	C	T	0.266865	0.062085	0.0260832	0.0173002	-0.74646	0.0130404	0	-0.0831726	0.0349727	0.0173968	0.169285	10	-0.151719	-0.0146261	0.920192	0.85923	0.98548	3276.66
ENSG00000254286	8	127647890	rs2891841	8	127511173	A	G	0.267857	0.0621566	0.0260743	0.0171337	-0.329101	0.0327008	7.96923e-24	-0.188868	0.0814211	0.0203603	0.266408	7	-0.348453	-0.0292826	0.827896	0.705779	0.971142	101.284
ENSG00000212993	8	128429423	rs75546717	8	127516678	T	C	0.267857	0.0627173	0.0260921	0.0162308	-0.270777	0.022647	6.01119e-33	-0.23162	0.0982881	0.0184461	0.146321	11	-0.424265	-0.0389753	0.793248	0.654251	0.961774	142.956
ENSG00000197353	8	143832760	rs1036385	8	143842901	C	T	0.294643	-0.040261	0.0165532	0.0150065	0.341412	0.00796291	0	-0.117925	0.0485625	0.0151692	0.204955	20	-0.213108	-0.0227425	0.888763	0.808069	0.977514	1838.29
ENSG00000179526	8	145158281	rs62530310	8	145094339	G	C	0.15873	0.0473844	0.0190903	0.0130605	-0.120489	0.0125669	8.99828e-22	-0.393267	0.163663	0.0162655	0.121713	5	-0.714046	-0.0724875	0.674849	0.489659	0.930077	91.926
ENSG00000185122	8	145526832	rs3757976	8	145536753	G	A	0.499008	0.0356968	0.0158248	0.0240863	-0.0891607	0.0119743	9.62131e-14	-0.400365	0.185452	0.0308612	0.486726	9	-0.763851	-0.0368791	0.670075	0.465869	0.963793	55.443
ENSG00000185000	8	145545263	rs3757976	8	145536753	G	A	0.499008	0.0356968	0.0158248	0.0240863	0.357934	0.0145614	2.01695e-133	0.09973	0.0443972	0.024684	0.674955	12	0.0127115	0.186749	1.10487	1.01279	1.20532	604.226
ENSG00000198169	8	145964050	rs7838846	8	145982179	G	T	0.332341	-0.0342355	0.0156842	0.0290496	-0.0564863	0.00889016	2.1006e-10	0.606085	0.293592	0.0389819	0.641409	20	0.0306447	1.18153	1.83324	1.03112	3.25934	40.3708
ENSG00000196378	8	146005614	rs1735155	8	146052527	G	A	0.582341	-0.0355422	0.0161809	0.0280524	-0.2111	0.00810901	2.10689e-149	0.168366	0.0769226	0.0286132	0.923632	20	0.0175977	0.319134	1.18337	1.01775	1.37594	677.705
ENSG00000161016	8	146016561	rs7838846	8	145982179	G	T	0.332341	-0.0342355	0.0156842	0.0290496	0.562952	0.00746539	0	-0.0608143	0.0278723	0.0291178	0.487459	20	-0.115444	-0.00618459	0.940998	0.89097	0.993834	5686.4
ENSG00000197363	8	146030407	rs1735157	8	146054703	T	C	0.304563	-0.0362042	0.0165092	0.0283094	0.162902	0.00819506	6.30987e-88	-0.222246	0.10196	0.0292763	0.507976	20	-0.422088	-0.0224044	0.800718	0.655677	0.977845	395.138
ENSG00000170619	8	146072774	rs1735155	8	146052527	G	A	0.582341	-0.0355422	0.0161809	0.0280524	0.223366	0.00809853	1.88072e-167	-0.159121	0.0726707	0.0285518	0.623753	20	-0.301556	-0.0166864	0.852893	0.739667	0.983452	760.715
ENSG00000137145	9	19302286	rs10119618	9	19251641	C	T	0.436508	0.0497672	0.0157009	0.00152588	0.188199	0.0087249	3.40753e-103	0.264439	0.0843228	0.00171254	0.723606	20	0.0991663	0.429712	1.3027	1.10425	1.53681	465.279
ENSG00000171843	9	20482102	rs7862166	9	20347240	C	T	0.391865	-0.0429427	0.0190184	0.023948	-0.128214	0.00997756	8.57889e-38	0.334931	0.150606	0.0261562	0.549857	20	0.0397432	0.630119	1.39784	1.04054	1.87783	165.129
ENSG00000137055	9	26925771	rs2224530	9	27176886	C	T	0.117063	0.0364451	0.0175911	0.0382851	0.0895473	0.00980502	6.67502e-20	0.406993	0.201436	0.0433361	0.589723	18	0.0121784	0.801808	1.50229	1.01225	2.22957	83.4081
ENSG00000120162	9	27427493	rs2764328	9	27441056	G	A	0.264881	-0.0354945	0.0165284	0.0317541	-0.0935605	0.00940175	2.48661e-23	0.379375	0.180727	0.0358024	0.979359	20	0.0251501	0.7336	1.46137	1.02547	2.08256	99.0302
ENSG00000198853	9	35526009	rs10814252	9	35551434	A	G	0.322421	-0.0422942	0.0201046	0.0354038	-0.278747	0.0107931	4.48112e-147	0.15173	0.0723638	0.0360145	0.0716869	20	0.00989695	0.293563	1.16385	1.00995	1.3412	667.003
ENSG00000137101	9	35628168	rs10814260	9	35618523	A	G	0.395833	-0.0523505	0.0197028	0.0078837	-0.158969	0.0145469	8.46952e-28	0.329314	0.127552	0.0098289	0.0781113	20	0.0793121	0.579316	1.39001	1.08254	1.78482	119.422
ENSG00000137106	9	37429825	rs7856656	9	37421065	T	C	0.450397	-0.0430852	0.0161558	0.00765632	0.854513	0.0070011	0	-0.0504207	0.0189109	0.00767095	0.775963	17	-0.0874861	-0.0133553	0.950829	0.916232	0.986733	14897.2
ENSG00000250559	9	37432981	rs7856656	9	37421065	T	C	0.450397	-0.0430852	0.0161558	0.00765632	0.2776	0.0237969	1.915e-31	-0.155206	0.0596996	0.00932823	0.39416	10	-0.272217	-0.0381948	0.856239	0.761689	0.962525	136.081
ENSG00000236156	9	37434378	rs4878690	9	37422656	T	C	0.441468	-0.0419531	0.0161664	0.00945671	0.482164	0.0222167	1.93043e-104	-0.08701	0.0337677	0.00997414	0.560898	13	-0.153195	-0.0208253	0.916668	0.857963	0.97939	471.01
ENSG00000137054	9	37494813	rs10758432	9	37488009	T	C	0.230159	-0.0445129	0.019033	0.01935	-0.570067	0.0106336	0	0.0780836	0.0334191	0.0194652	0.416557	16	0.0125822	0.143585	1.08121	1.01266	1.1544	2874.03
ENSG00000234160	9	37509721	rs56332740	9	37488397	T	C	0.239087	-0.04739	0.0184515	0.0102183	-0.502335	0.0196219	1.49459e-144	0.0943394	0.0369158	0.0106027	0.27713	16	0.0219844	0.166694	1.09893	1.02223	1.18139	655.397
ENSG00000107371	9	37784204	rs6476661	9	37779623	A	G	0.53373	0.0382579	0.0157844	0.0153596	-0.193128	0.0078853	1.78869e-132	-0.198096	0.0821293	0.0158654	0.592196	20	-0.359069	-0.0371226	0.820291	0.698326	0.963558	599.866
ENSG00000099139	9	78741407	rs12347453	9	78724005	G	T	0.650794	0.035286	0.0155928	0.0236385	-0.182602	0.00793403	3.29874e-117	-0.19324	0.0858042	0.0243155	0.521382	20	-0.361416	-0.0250638	0.824284	0.696689	0.975248	529.692
ENSG00000148019	9	80872792	rs10429454	9	80906946	G	A	0.0912698	-0.0689385	0.0244259	0.00476727	-0.589046	0.0174635	2.08618e-249	0.117034	0.0416118	0.00491544	0.0527481	17	0.0354749	0.198593	1.12416	1.03611	1.21969	1137.72
ENSG00000106829	9	82264173	rs4355856	9	82342503	C	T	0.160714	-0.0437437	0.0181552	0.0159775	0.171127	0.00986889	2.34735e-67	-0.255622	0.107112	0.0170095	0.469998	20	-0.465562	-0.0456825	0.774435	0.627782	0.955345	300.677
ENSG00000196730	9	90217845	rs7855635	9	90171608	C	T	0.430556	-0.0371586	0.0180613	0.0396524	0.679648	0.00771925	0	-0.0546733	0.0265818	0.0397056	0.546984	20	-0.106774	-0.00257297	0.946794	0.898729	0.99743	7752.07
ENSG00000165025	9	93612450	rs772407	9	93560850	C	A	0.588294	0.0410183	0.0157528	0.00921765	-0.451402	0.0075918	0	-0.0908687	0.034931	0.00928494	0.372019	20	-0.159333	-0.0224039	0.913138	0.852712	0.977845	3535.39
ENSG00000199133	9	96941159	rs10761322	9	96937478	C	T	0.47619	0.0351823	0.0158896	0.026817	-0.121402	0.0107062	8.37165e-30	-0.2898	0.133356	0.0297705	0.774148	20	-0.551178	-0.0284222	0.748413	0.576271	0.971978	128.582
ENSG00000165244	9	99164417	rs2406005	9	99197655	C	A	0.0238095	0.0557509	0.0228326	0.0146174	-0.0800831	0.0108755	1.7902e-13	-0.696163	0.300377	0.0204695	0.740085	4	-1.2849	-0.107424	0.498494	0.276678	0.898145	54.223
ENSG00000081377	9	99317317	rs7856709	9	99274238	G	A	0.0248016	0.0566662	0.0208958	0.00669083	-0.0779246	0.0105899	1.86131e-13	-0.727193	0.285785	0.010942	0.703361	4	-1.28733	-0.167054	0.483264	0.276006	0.846154	54.1459
ENSG00000197816	9	100070785	rs13290555	9	100002537	C	T	0.227183	0.0460962	0.0164215	0.00499965	-0.132163	0.00929537	7.06469e-46	-0.348782	0.12665	0.00588886	0.359495	20	-0.597016	-0.100548	0.705547	0.550452	0.904342	202.156
ENSG00000196116	9	100216319	rs6478231	9	100252293	C	G	0.593254	-0.0362502	0.0156539	0.0205731	-0.148387	0.00803915	4.49676e-76	0.244295	0.106321	0.0215779	0.486413	20	0.0359058	0.452684	1.27672	1.03656	1.57253	340.699
ENSG00000136932	9	100675811	rs7040232	9	100664194	G	A	0.107143	0.0496453	0.0193687	0.0103719	-0.370477	0.00932739	0	-0.134004	0.0523892	0.0105321	0.169098	20	-0.236687	-0.0313212	0.874587	0.789238	0.969164	1577.62
ENSG00000228623	9	115767001	rs74831893	9	115852634	A	G	0.0793651	0.0845809	0.0381374	0.0265693	0.479402	0.0244908	2.5363e-85	0.17643	0.0800611	0.0275458	0.419359	8	0.0195102	0.33335	1.19295	1.0197	1.39564	383.172
ENSG00000136866	9	115809849	rs117423043	9	115854089	T	G	0.0793651	0.082344	0.0382222	0.0312126	0.616975	0.0195154	2.31141e-219	0.133464	0.0620947	0.0316054	0.443938	8	0.0117584	0.25517	1.14278	1.01183	1.29068	999.494
ENSG00000136875	9	116046404	rs10981723	9	116059567	C	G	0.0525794	0.040528	0.0184015	0.027635	0.163598	0.00977442	6.99801e-63	0.247729	0.113449	0.0289912	0.99955	17	0.025369	0.470089	1.28111	1.02569	1.60014	280.139
ENSG00000196739	9	116996315	rs2808781	9	116920024	T	C	0.488095	-0.0438221	0.0156862	0.00521123	0.070463	0.00895041	3.4735e-15	-0.621916	0.236217	0.00846801	0.847177	14	-1.0849	-0.158931	0.536915	0.337935	0.853055	61.9778
ENSG00000148219	9	119682426	rs10983293	9	119417422	G	A	0.143849	-0.0487273	0.0227052	0.0318662	-0.161159	0.0137802	1.3519e-31	0.302355	0.143239	0.0347861	0.897867	20	0.0216066	0.583103	1.35304	1.02184	1.79159	136.772
ENSG00000136854	9	130416002	rs10739694	9	130526605	A	G	0.311508	0.0394239	0.0156708	0.0118776	0.114963	0.00842247	2.0299e-42	0.342926	0.138607	0.0133578	0.757176	14	0.0712563	0.614596	1.40906	1.07386	1.84891	186.31
ENSG00000167094	9	130486112	rs10739694	9	130526605	A	G	0.311508	0.0394239	0.0156708	0.0118776	0.252372	0.00828646	9.97648e-204	0.156213	0.0623055	0.0121686	0.670717	20	0.0340942	0.278332	1.16908	1.03468	1.32092	927.565
ENSG00000095370	9	130520808	rs10739694	9	130526605	A	G	0.311508	0.0394239	0.0156708	0.0118776	0.0792439	0.00843684	5.85367e-21	0.497501	0.204725	0.0150948	0.535063	13	0.09624	0.898762	1.64461	1.10102	2.45656	88.221
ENSG00000136877	9	130566741	rs10739694	9	130526605	A	G	0.311508	0.0394239	0.0156708	0.0118776	0.0576065	0.00841167	7.46811e-12	0.684365	0.289806	0.0182031	0.212605	8	0.116345	1.25238	1.98251	1.12338	3.49868	46.9006
ENSG00000225032	9	130581572	rs10739694	9	130526605	A	G	0.311508	0.0394239	0.0156708	0.0118776	0.400997	0.0185456	1.11062e-103	0.0983146	0.0393432	0.012458	0.666959	17	0.0212019	0.175427	1.10331	1.02143	1.19176	467.52
ENSG00000175287	9	131693747	rs12005404	9	131697626	A	G	0.238095	-0.0422656	0.0162271	0.00919729	-0.11775	0.00818051	5.64352e-47	0.358943	0.140047	0.010377	0.81945	14	0.0844509	0.633435	1.43182	1.08812	1.88407	207.186
ENSG00000148341	9	131779948	rs12685767	9	131766352	T	C	0.174603	-0.0417844	0.016379	0.0107384	-0.367009	0.00799149	0	0.113851	0.0446971	0.0108601	0.907614	12	0.0262447	0.201457	1.12059	1.02659	1.22318	2109.1
ENSG00000148343	9	131816630	rs7873667	9	131795955	T	A	0.151786	0.072103	0.0315966	0.02249	-0.153283	0.0181925	3.58911e-17	-0.470391	0.213559	0.0276209	0.115747	3	-0.888967	-0.0518154	0.624758	0.41108	0.949504	70.991
ENSG00000160563	9	134845394	rs7043386	9	134866354	G	A	0.407738	-0.0385797	0.0170933	0.0240077	0.112716	0.00931721	1.0874e-33	-0.342274	0.154266	0.0265055	0.98137	20	-0.644635	-0.0399126	0.710154	0.524854	0.960873	146.352
ENSG00000165689	9	139300719	rs1130635	9	139317869	C	T	0.166667	-0.0360268	0.0174299	0.0387383	-0.458304	0.00833543	0	0.078609	0.0380582	0.0388762	0.996247	20	0.00401493	0.153203	1.08178	1.00402	1.16556	3023.09
ENSG00000187134	10	4980135	rs5011018	10	4967006	G	C	0.0753968	-0.0516516	0.0231898	0.0259245	0.21182	0.0177656	8.98143e-33	-0.243847	0.111373	0.0285631	0.822035	15	-0.462138	-0.0255559	0.783608	0.629935	0.974768	142.159
ENSG00000151632	10	5045087	rs7893456	10	5007862	C	T	0.0634921	-0.0516099	0.0230918	0.0254185	0.899613	0.0108804	0	-0.057369	0.025678	0.0254718	0.638816	20	-0.107698	-0.00704012	0.944246	0.897899	0.992985	6836.31
ENSG00000227821	10	6868005	rs7897364	10	7084202	T	C	0.458333	-0.0342865	0.0157192	0.0291702	0.39737	0.0222991	4.94361e-71	-0.0862835	0.0398533	0.0303855	0.280825	10	-0.164396	-0.00817103	0.917334	0.848406	0.991862	317.552
ENSG00000151657	10	7812589	rs10905231	10	7824215	G	A	0.390873	-0.0506051	0.015928	0.00148744	-0.0662455	0.00800956	1.3306e-16	0.763902	0.257568	0.00301874	0.653568	20	0.259069	1.26874	2.14664	1.29572	3.55635	68.4062
ENSG00000165630	10	13650897	rs11258491	10	13683700	G	A	0.0188492	-0.058185	0.0246959	0.0184697	-0.142518	0.0122909	4.34828e-31	0.408265	0.176824	0.0209503	0.970338	7	0.06169	0.75484	1.50421	1.06363	2.12727	134.453
ENSG00000095739	10	28969069	rs1775909	10	29097290	G	C	0.321429	0.037267	0.0159177	0.0192199	0.411766	0.00847196	0	0.0905053	0.038702	0.0193604	0.404335	20	0.0146494	0.166361	1.09473	1.01476	1.181	2362.29
ENSG00000224597	10	29737502	rs61839297	10	29715931	G	C	0.238095	0.0554553	0.0242864	0.0224073	0.975907	0.029819	6.30495e-235	0.0568244	0.0249465	0.0227354	0.75558	20	0.00792926	0.10572	1.05847	1.00796	1.11151	1071.1
ENSG00000216937	10	32799280	rs1547706	10	32875723	G	A	0.41369	-0.0369975	0.0183665	0.0439673	0.165148	0.00906338	3.49101e-74	-0.224027	0.11189	0.0452629	0.483589	20	-0.443331	-0.0047226	0.799294	0.641894	0.995289	332.022
ENSG00000148498	10	34751370	rs10740894	10	35007309	T	C	0.352183	0.0381664	0.0159813	0.0169313	0.0833562	0.00958029	3.2955e-18	0.457871	0.198814	0.0212781	0.30703	20	0.0681956	0.847546	1.58071	1.07057	2.33391	75.7039
ENSG00000165511	10	45494741	rs7478211	10	45548366	A	G	0.230159	-0.0497799	0.0208904	0.0171763	0.115211	0.0103904	1.4314e-28	-0.432077	0.185463	0.0198211	0.192992	16	-0.795584	-0.0685695	0.649159	0.451317	0.933729	122.949
ENSG00000204147	10	52537666	rs2820760	10	52506859	A	G	0.0337302	-0.065581	0.0187856	0.000481172	0.0825332	0.0116437	1.3587e-12	-0.794601	0.253721	0.00173743	0.213823	5	-1.29189	-0.297308	0.451761	0.27475	0.742815	50.243
ENSG00000122870	10	60432047	rs10740734	10	60364363	G	A	0.477183	-0.0454139	0.0156673	0.00374792	-0.156216	0.00807359	2.07845e-83	0.290712	0.101412	0.00414837	0.142291	20	0.0919445	0.48948	1.33738	1.0963	1.63147	374.384
ENSG00000138311	10	64282861	rs10995147	10	64165285	A	G	0.234127	0.0383678	0.0164321	0.019547	0.327802	0.00813567	0	0.117046	0.0502123	0.0197524	0.829154	20	0.0186299	0.215462	1.12417	1.0188	1.24043	1623.44
ENSG00000122877	10	64625708	rs7068361	10	64408367	C	T	0.332341	-0.0407711	0.0158596	0.010148	-0.0747499	0.0119627	4.1415e-10	0.545434	0.229423	0.0174346	0.850581	13	0.0957649	0.995103	1.72536	1.1005	2.705	39.0448
ENSG00000172731	10	72100555	rs10762358	10	72052480	T	G	0.443452	0.0367332	0.0161783	0.0231755	0.128416	0.0080473	2.52254e-57	0.286049	0.127253	0.0245837	0.102831	20	0.0366331	0.535465	1.33116	1.03731	1.70824	254.647
ENSG00000267957	10	75880317	rs35273093	10	76248814	C	T	0.210317	0.0582256	0.0193468	0.00261619	0.167268	0.021861	1.98801e-14	0.348099	0.12429	0.00509907	0.332073	14	0.104491	0.591707	1.41637	1.11014	1.80707	58.5444
ENSG00000269772	10	75880960	rs67594352	10	75928933	C	T	0.242063	0.0563421	0.0193083	0.00352257	0.19121	0.0278148	6.2251e-12	0.29466	0.1097	0.00723014	0.295179	10	0.079648	0.509672	1.34267	1.08291	1.66475	47.2573
ENSG00000185009	10	75896172	rs35273093	10	76248814	C	T	0.210317	0.0582256	0.0193468	0.00261619	0.431614	0.0110367	0	0.134902	0.0449569	0.0026936	0.468596	20	0.0467865	0.223018	1.14442	1.0479	1.24984	1529.37
ENSG00000156110	10	76190010	rs67594352	10	75928933	C	T	0.242063	0.0563421	0.0193083	0.00352257	1.09738	0.0105148	0	0.0513422	0.0176017	0.00353546	0.438968	20	0.0168429	0.0858415	1.05268	1.01699	1.08963	10892.1
ENSG00000156650	10	76688860	rs2485957	10	76496963	C	T	0.164683	0.0468149	0.0172406	0.00661973	-0.070729	0.0104914	1.5665e-11	-0.661891	0.262785	0.0117772	0.497638	14	-1.17695	-0.146832	0.515875	0.308217	0.863439	45.4494
ENSG00000165637	10	76980559	rs1259511	10	77073351	A	G	0.460317	0.0349979	0.0166843	0.035936	-0.0741142	0.00950085	6.15158e-15	-0.472216	0.233113	0.042796	0.414181	20	-0.929117	-0.0153145	0.623619	0.394902	0.984802	60.8524
ENSG00000198682	10	89463416	rs2755427	10	89417472	A	G	0.253968	-0.0427242	0.0208878	0.0408141	0.271407	0.0103968	3.21585e-150	-0.157418	0.0771971	0.0414337	0.108793	20	-0.308724	-0.00611168	0.854347	0.734383	0.993907	681.464
ENSG00000235150	10	90546087	rs303485	10	90538020	G	A	0.030754	0.0536674	0.0192819	0.00538084	-0.189646	0.0207758	6.96484e-20	-0.282987	0.106295	0.00776097	0.78277	17	-0.491325	-0.0746488	0.75353	0.611815	0.928069	83.3243
ENSG00000173239	10	90571478	rs1756775	10	90579672	G	A	0.0168651	0.0525513	0.0217362	0.01562	-0.102828	0.0136164	4.29279e-14	-0.511059	0.221952	0.0213034	0.182698	8	-0.946085	-0.0760331	0.59986	0.388258	0.926786	57.0293
ENSG00000180139	10	90696398	rs1324551	10	90751516	C	T	0.509921	-0.0313862	0.0156975	0.0455596	0.193341	0.018895	1.4196e-24	-0.162336	0.0827261	0.0497244	0.671453	4	-0.324479	-0.000192844	0.850156	0.722904	0.999807	104.702
ENSG00000107796	10	90722989	rs3824729	10	90752616	A	G	0.511905	-0.0313623	0.0156983	0.0457372	0.891366	0.00616892	0	-0.0351845	0.0176132	0.0457574	0.5293	10	-0.0697064	-0.000662628	0.965427	0.932668	0.999338	20878.2
ENSG00000026103	10	90762978	rs3824729	10	90752616	A	G	0.511905	-0.0313623	0.0156983	0.0457372	0.334608	0.00781301	0	-0.0937286	0.0469665	0.0459726	0.229578	9	-0.185783	-0.00167426	0.91053	0.830454	0.998327	1834.15
ENSG00000261438	10	90776204	rs1324551	10	90751516	C	T	0.509921	-0.0313862	0.0156975	0.0455596	0.331725	0.0185418	1.39604e-71	-0.0946152	0.0476155	0.0469148	0.270284	6	-0.187942	-0.00128882	0.909723	0.828663	0.998712	320.076
ENSG00000107798	10	91073820	rs1412444	10	91002927	T	C	0.31746	-0.0352651	0.015875	0.0263227	0.904107	0.00661267	0	-0.0390054	0.0175611	0.0263421	0.45116	14	-0.0734252	-0.00458564	0.961746	0.929206	0.995425	18693.3
ENSG00000165338	10	93222341	rs73316284	10	93260076	A	G	0.0813492	0.166018	0.0460512	0.000312061	0.374796	0.0248305	1.7682e-51	0.442955	0.126326	0.000454126	0.276009	8	0.195356	0.690554	1.5573	1.21574	1.99482	227.834
ENSG00000107864	10	93929621	rs833385	10	93831646	G	C	0.494048	-0.032802	0.0156646	0.0362585	-0.0928735	0.00810796	2.22988e-30	0.35319	0.171461	0.0394097	0.783263	20	0.0171264	0.689254	1.4236	1.01727	1.99223	131.208
ENSG00000198060	10	94082320	rs10748576	10	94036065	T	C	0.5	-0.0354378	0.015677	0.0237903	-0.160893	0.00888654	2.89954e-73	0.220258	0.0981942	0.0248916	0.0950631	20	0.0277974	0.412719	1.2464	1.02819	1.51092	327.8
ENSG00000226688	10	97681479	rs12261029	10	97849786	G	C	0.0218254	-0.0936428	0.0425979	0.027928	-0.264017	0.0255831	5.72234e-25	0.354684	0.164965	0.0315506	0.929435	5	0.0313526	0.678015	1.42573	1.03185	1.96996	106.502
ENSG00000171314	10	99189557	rs60890987	10	99190490	T	C	0.0763889	0.0783408	0.0347214	0.0240541	-0.99563	0.0339455	4.27449e-189	-0.0786847	0.0349768	0.024473	0.460805	20	-0.147239	-0.0101302	0.924331	0.863087	0.989921	860.264
ENSG00000171307	10	99211527	rs10882935	10	99180691	C	T	0.0902778	0.063049	0.0257702	0.0144218	-0.0866219	0.0114175	3.279e-14	-0.727864	0.312588	0.0198853	0.344134	12	-1.34054	-0.115192	0.482939	0.261705	0.891195	57.559
ENSG00000198018	10	101442630	rs10883407	10	101470927	G	A	0.28869	-0.0510556	0.0240164	0.0335143	0.0917765	0.0125701	2.8521e-13	-0.556303	0.27255	0.0412405	0.36009	12	-1.0905	-0.022105	0.573325	0.336048	0.978138	53.3072
ENSG00000075826	10	102268013	rs3763695	10	102269206	G	A	0.131944	-0.0380905	0.0186397	0.0410015	-0.624953	0.00900052	0	0.0609494	0.0298387	0.0410891	0.554914	20	0.00246555	0.119433	1.06285	1.00247	1.12686	4821.25
ENSG00000166136	10	102278480	rs11190588	10	102273565	T	C	0.130952	-0.0383741	0.0186375	0.0394966	-0.0804905	0.00962275	6.03188e-17	0.476753	0.238461	0.0455766	0.873747	15	0.00936944	0.944137	1.61084	1.00941	2.57059	69.9666
ENSG00000166135	10	102299296	rs10883508	10	102294413	A	G	0.130952	-0.0376773	0.0186316	0.0431529	-0.335145	0.00941818	2.39911e-277	0.112421	0.0556823	0.0434905	0.823785	20	0.00328369	0.221558	1.11898	1.00329	1.24802	1266.29
ENSG00000166171	10	103349871	rs114540395	10	103479062	T	C	0.014881	0.0841361	0.029224	0.00398933	0.136791	0.0142464	7.85602e-22	0.615069	0.223036	0.00582079	0.140578	5	0.177918	1.05222	1.84978	1.19473	2.864	92.1945
ENSG00000120029	10	103710653	rs2305191	10	103560333	T	C	0.243056	-0.0404675	0.015813	0.0104937	0.095479	0.00811303	5.6657e-32	-0.423837	0.169488	0.0123953	0.0896584	20	-0.756033	-0.0916405	0.654531	0.469525	0.912433	138.5
ENSG00000260461	10	105638325	rs74154705	10	105681742	T	A	0.0168651	0.110443	0.0448078	0.0137082	-0.25608	0.0224979	5.11722e-30	-0.431282	0.179031	0.0159971	0.364391	6	-0.782183	-0.0803812	0.649676	0.457407	0.922764	129.559
ENSG00000148908	10	121280780	rs2069142	10	121342387	A	C	0.111111	0.109166	0.0371066	0.00326144	-0.544054	0.0179207	1.91137e-202	-0.200653	0.0685234	0.00340887	0.312179	12	-0.334959	-0.0663471	0.818196	0.715368	0.935806	921.667
ENSG00000176171	10	133788506	rs113590591	10	133730171	C	T	0.453373	0.0558895	0.0172908	0.00122792	0.266492	0.0329564	6.15549e-16	0.209723	0.0698748	0.00268728	0.409532	14	0.0727684	0.346678	1.23334	1.07548	1.41436	65.3866
ENSG00000165752	10	134083173	rs2814193	10	134069610	A	C	0.238095	0.0413982	0.0162813	0.0110007	0.336129	0.00915548	4.46394e-295	0.123162	0.0485537	0.0111932	0.15581	20	0.0279967	0.218327	1.13107	1.02839	1.24399	1347.88
ENSG00000180066	10	134260371	rs61865627	10	134275527	T	C	0.0109127	0.0836737	0.0390839	0.0322842	-0.233837	0.0354471	4.2013e-11	-0.357829	0.175723	0.0417179	0.651997	7	-0.702246	-0.0134119	0.699193	0.495471	0.986678	43.5176
ENSG00000177947	11	198499	rs559422	11	248181	C	A	0.0119048	-0.0612766	0.0277632	0.0273061	-0.125369	0.0166758	5.56211e-14	0.488771	0.230798	0.0341971	0.306358	5	0.0364069	0.941135	1.63031	1.03708	2.56289	56.5206
ENSG00000270105	11	322456	rs7395319	11	331326	C	T	0.0218254	-0.0442605	0.0205913	0.0315966	-0.277528	0.0332687	7.3044e-17	0.159481	0.0766189	0.0373893	0.925843	4	0.00930796	0.309654	1.1729	1.00935	1.36295	69.5892
ENSG00000185101	11	429972	rs6421975	11	443731	G	A	0.213294	-0.0439479	0.0160617	0.00621541	0.31429	0.010559	1.10263e-194	-0.139832	0.0513201	0.00643591	0.389765	20	-0.240419	-0.0392446	0.869504	0.786298	0.961515	885.963
ENSG00000023191	11	500906	rs56240062	11	437781	G	C	0.595238	-0.0572567	0.0158041	0.00029132	-0.178124	0.00937542	1.73822e-80	0.321444	0.0903242	0.000372586	0.101265	20	0.144409	0.498479	1.37912	1.15536	1.64622	360.964
ENSG00000174775	11	534764	rs1870726	11	539648	A	G	0.0486111	-0.0507637	0.0213737	0.0175465	-0.315593	0.011736	2.79855e-159	0.160852	0.0679891	0.017989	0.816456	20	0.0275934	0.294111	1.17451	1.02798	1.34193	723.127
ENSG00000254815	11	558851	rs35788385	11	570094	A	G	0.0178571	-0.0516851	0.0215651	0.0165432	0.247827	0.0247654	1.4199e-23	-0.208553	0.0894776	0.0197647	0.659304	20	-0.383929	-0.0331769	0.811758	0.68118	0.967367	100.14
ENSG00000177666	11	822237	rs7925131	11	820268	A	G	0.412698	0.0355615	0.0178528	0.0463789	0.234252	0.0102957	1.35864e-114	0.151809	0.0765036	0.0472181	0.218869	20	0.00186194	0.301756	1.16394	1.00186	1.35223	517.672
ENSG00000177685	11	829067	rs11246300	11	749776	T	C	0.0496032	-0.058561	0.0183924	0.00145268	0.374152	0.0111029	6.08066e-249	-0.156517	0.0493765	0.00152512	0.593595	8	-0.253295	-0.0597391	0.855117	0.776239	0.94201	1135.59
ENSG00000177697	11	836337	rs7127272	11	835719	G	A	0.139881	0.061887	0.0190575	0.00116469	-0.932493	0.00895618	0	-0.0663673	0.0204471	0.00117119	0.929069	20	-0.106444	-0.026291	0.935787	0.899026	0.974052	10840.4
ENSG00000214063	11	854962	rs3059	11	840319	C	T	0.144841	0.0460789	0.0178405	0.00979964	0.441913	0.00960256	0	0.104271	0.0404346	0.00991535	0.306952	20	0.0250192	0.183523	1.1099	1.02533	1.20144	2117.87
ENSG00000250397	11	858337	rs8672	11	838634	C	G	0.138889	0.0432475	0.0179358	0.0158983	0.237247	0.0223342	2.3395e-26	0.182289	0.0775229	0.0187018	0.56736	18	0.0303441	0.334234	1.19996	1.03081	1.39687	112.839
ENSG00000078902	11	1313242	rs11022612	11	1351607	A	G	0.329365	-0.0493259	0.0159509	0.00198573	-0.096237	0.00799191	2.1423e-33	0.512546	0.171124	0.00274289	0.345059	20	0.177143	0.847949	1.66954	1.1938	2.33485	145.005
ENSG00000053918	11	2668126	rs34847331	11	2501159	C	T	0.625992	-0.0382679	0.0156663	0.0145784	0.0772208	0.00807192	1.1048e-21	-0.495565	0.209386	0.0179448	0.271422	20	-0.905962	-0.0851684	0.609227	0.404153	0.918358	91.5198
ENSG00000166337	11	6630712	rs2555175	11	6627531	A	T	0.564484	-0.0424705	0.0156833	0.00676893	0.075584	0.00794383	1.82059e-21	-0.561898	0.215735	0.00919889	0.110539	16	-0.984739	-0.139057	0.570126	0.373537	0.870178	90.5315
ENSG00000241678	11	6707361	rs12796727	11	6721232	G	C	0.155754	-0.0361868	0.0168849	0.0321018	0.207618	0.0216138	7.55689e-22	-0.174295	0.0833263	0.0364638	0.811322	20	-0.337615	-0.0109755	0.840049	0.71347	0.989085	92.2715
ENSG00000166436	11	8663498	rs10840114	11	8736695	C	T	0.371032	0.0450983	0.0157381	0.00416294	0.772383	0.00826079	0	0.0583885	0.0203856	0.00418058	0.150974	20	0.0184327	0.0983443	1.06013	1.0186	1.10334	8742.23
ENSG00000166441	11	8720132	rs7945657	11	8709241	G	T	0.280754	-0.0438886	0.0206844	0.0338524	-0.22077	0.0126501	3.3239e-68	0.198798	0.0943822	0.0351774	0.0611619	17	0.0138089	0.383787	1.21994	1.0139	1.46783	304.574
ENSG00000166452	11	8937158	rs2016942	11	8938787	G	A	0.33631	0.0585339	0.0156227	0.000179164	0.586314	0.00816477	0	0.0998337	0.0266819	0.000182829	0.714534	20	0.0475372	0.15213	1.10499	1.04869	1.16431	5156.71
ENSG00000175352	11	9013859	rs66630602	11	9024852	A	G	0.209325	-0.0540218	0.0166939	0.0012121	-0.129024	0.00814708	1.73423e-56	0.418697	0.13206	0.00152173	0.800076	20	0.159859	0.677535	1.51998	1.17335	1.96902	250.805
ENSG00000148926	11	10327585	rs4910108	11	10259286	G	T	0.512897	-0.0500658	0.0158054	0.00153684	-0.326205	0.00777131	0	0.153479	0.0485901	0.00158497	0.655691	20	0.0582424	0.248716	1.16588	1.05997	1.28238	1761.95
ENSG00000247271	11	10904077	rs771372	11	10880371	A	T	0.0287698	-0.0457956	0.0216056	0.0340385	-0.763173	0.0274344	2.62049e-170	0.0600068	0.0283923	0.0345588	0.841488	12	0.00435789	0.115656	1.06184	1.00437	1.12261	773.847
ENSG00000129083	11	14493279	rs2575859	11	14510736	C	T	0.303571	-0.0356331	0.0173681	0.040205	-0.506264	0.00775312	0	0.0703844	0.0343233	0.0403031	0.550607	20	0.00311073	0.137658	1.07292	1.00312	1.14758	4263.84
ENSG00000166788	11	18109560	rs7944348	11	18096574	T	C	0.214286	-0.0484213	0.0160724	0.00258929	-0.385076	0.0116477	1.11006e-239	0.125745	0.0419112	0.00269743	0.593132	20	0.043599	0.207891	1.13399	1.04456	1.23108	1092.98
ENSG00000176102	11	33141325	rs10836034	11	33198290	T	A	0.390873	-0.0405445	0.0173674	0.0195682	0.166406	0.00878807	5.82717e-80	-0.243649	0.105158	0.0205051	0.10781	20	-0.449759	-0.0375393	0.783763	0.637782	0.963157	358.551
ENSG00000085063	11	33738899	rs1718066	11	33755355	G	T	0.519841	0.0421781	0.0163539	0.00990604	0.561212	0.0115774	0	0.0751554	0.0291816	0.0100112	0.11173	20	0.0179595	0.132351	1.07805	1.01812	1.14151	2349.8
ENSG00000134824	11	61597639	rs174572	11	61598288	T	C	0.171627	-0.0405005	0.018879	0.0319315	0.666832	0.00862858	0	-0.0607356	0.0283224	0.0319975	0.0510308	20	-0.116248	-0.0052237	0.941072	0.890255	0.99479	5972.47
ENSG00000149499	11	62374963	rs2957118	11	62451363	C	T	0.239087	0.0520109	0.021161	0.0139766	0.304925	0.0094275	1.67381e-229	0.170569	0.0695975	0.0142539	0.97809	11	0.0341579	0.30698	1.18598	1.03475	1.35931	1046.15
ENSG00000185085	11	62417547	rs6856	11	62458275	C	T	0.0853175	0.0599371	0.0218191	0.00601423	0.307607	0.00963943	1.86125e-223	0.19485	0.0711941	0.00620249	0.0781773	7	0.0553096	0.33439	1.21513	1.05687	1.39709	1018.33
ENSG00000162194	11	62435007	rs6675	11	62505764	T	C	0.0853175	0.0585675	0.0218691	0.00740423	0.192137	0.0179312	8.63693e-27	0.304822	0.117322	0.00937213	0.166439	7	0.0748709	0.534773	1.35638	1.07774	1.70706	114.816
ENSG00000204922	11	62439452	rs72929434	11	62469929	A	C	0.0853175	0.0585503	0.0218685	0.00741993	-0.0845582	0.0118902	1.1471e-12	-0.692426	0.276342	0.0122214	0.0861517	7	-1.23406	-0.150796	0.500361	0.291109	0.860023	50.5747
ENSG00000162222	11	62501653	rs6675	11	62505764	T	C	0.0853175	0.0585675	0.0218691	0.00740423	0.288743	0.010573	3.28022e-164	0.202836	0.0761022	0.00769177	0.106536	7	0.0536757	0.351996	1.22487	1.05514	1.4219	745.807
ENSG00000002330	11	64044739	rs947939	11	63885287	T	C	0.0674603	0.0605098	0.0240935	0.0120235	0.0907893	0.0111022	2.89549e-16	0.666486	0.277611	0.0163598	0.237456	20	0.122368	1.2106	1.94738	1.13017	3.35551	66.8731
ENSG00000173264	11	64047253	rs479552	11	64110683	C	G	0.248016	0.0502956	0.0158911	0.00155074	-0.0732441	0.00816182	2.85941e-19	-0.686684	0.230059	0.00283747	0.248175	20	-1.1376	-0.235768	0.503242	0.320588	0.789964	80.5325
ENSG00000236935	11	64094749	rs647152	11	64109118	G	T	0.240079	0.0506936	0.0158892	0.00142053	0.985587	0.0145034	0	0.0514349	0.0161393	0.0014379	0.708542	20	0.0198019	0.0830679	1.05278	1.02	1.08662	4617.96
ENSG00000168071	11	64116350	rs479552	11	64110683	C	G	0.248016	0.0502956	0.0158911	0.00155074	-0.427542	0.00781026	0	-0.117639	0.0372306	0.0015791	0.568932	20	-0.190611	-0.044667	0.889017	0.826454	0.956316	2996.58
ENSG00000173327	11	65374039	rs61744384	11	65387378	A	T	0.435516	-0.0537472	0.0157859	0.000662232	0.439108	0.00757413	0	-0.122401	0.0360119	0.000676566	0.484181	20	-0.192984	-0.0518177	0.884793	0.824495	0.949502	3361.07
ENSG00000197136	11	65394077	rs61744384	11	65387378	A	T	0.435516	-0.0537472	0.0157859	0.000662232	0.145563	0.00870236	8.36124e-63	-0.369237	0.110671	0.000848881	0.501627	20	-0.586152	-0.152322	0.691262	0.556464	0.858712	279.787
ENSG00000213445	11	65411984	rs732072	11	65427568	A	G	0.0327381	0.0897963	0.0309869	0.00375699	-0.271319	0.0143649	1.4426e-79	-0.330962	0.115545	0.0041785	0.246153	20	-0.55743	-0.104494	0.718232	0.572679	0.90078	356.743
ENSG00000172977	11	65483271	rs502468	11	65525119	T	G	0.630952	-0.0600112	0.015787	0.000143936	-0.0560047	0.00806264	3.75259e-12	1.07154	0.321337	0.000854132	0.958723	20	0.441719	1.70136	2.91987	1.55538	5.4814	48.2497
ENSG00000172922	11	65485392	rs3372	11	65485218	A	G	0.142857	0.0451415	0.0172264	0.00878072	-0.313866	0.00909681	7.25703e-261	-0.143824	0.0550426	0.00897623	0.0576768	20	-0.251707	-0.0359405	0.86604	0.777472	0.964698	1190.45
ENSG00000255557	11	65526128	rs601683	11	65550898	C	T	0.0248016	0.0436005	0.0217576	0.0450786	-0.627053	0.0241302	7.09225e-149	-0.0695324	0.0348012	0.0457179	0.0643223	18	-0.137743	-0.00132205	0.93283	0.871323	0.998679	675.284
ENSG00000254470	11	65545818	rs10896040	11	65526511	G	A	0.631944	-0.0616282	0.0157898	9.49948e-05	-0.10911	0.00894977	3.45441e-34	0.564825	0.15195	0.000201451	0.151467	20	0.267003	0.862647	1.75914	1.30604	2.36942	148.63
ENSG00000175115	11	65925026	rs2254388	11	65837599	C	T	0.134921	0.0729544	0.0188387	0.000107689	-0.236316	0.00893843	4.98713e-154	-0.308716	0.080569	0.000127264	0.147116	20	-0.466631	-0.150801	0.734389	0.627111	0.860019	698.978
ENSG00000174996	11	66030048	rs7951079	11	65980550	T	C	0.28869	0.0597823	0.0202819	0.00320288	-0.0937321	0.0104637	3.31219e-19	-0.637799	0.227795	0.00511206	0.0941912	15	-1.08428	-0.191321	0.528454	0.338146	0.825868	80.2428
ENSG00000174871	11	66049216	rs2017969	11	66039032	A	G	0.28869	0.0622779	0.0202478	0.00209952	0.113974	0.0109818	3.10939e-25	0.546423	0.185291	0.00318801	0.145307	17	0.183253	0.909593	1.72706	1.20112	2.48331	107.712
ENSG00000174684	11	66114003	rs10896113	11	66117111	T	C	0.258929	0.0650016	0.0182012	0.00035523	-0.155233	0.0103366	5.61396e-51	-0.418735	0.12052	0.000512011	0.104272	20	-0.654954	-0.182516	0.657879	0.519466	0.833171	225.534
ENSG00000174669	11	66134838	rs67780191	11	66147151	C	A	0.416667	0.0612816	0.0170151	0.000316264	0.0560382	0.00907001	6.47541e-10	1.09357	0.351457	0.00186122	0.104535	20	0.404714	1.78243	2.98491	1.49887	5.94426	38.1727
ENSG00000173621	11	66626032	rs6591223	11	66609289	T	C	0.462302	0.0487893	0.0158087	0.00202717	-0.327524	0.00811782	0	-0.148964	0.0484083	0.00208926	0.0802377	20	-0.243844	-0.0540837	0.8616	0.78361	0.947353	1627.82
ENSG00000213402	11	67204259	rs7131041	11	67230184	T	A	0.327381	-0.0378241	0.0160929	0.0187551	-0.0596055	0.00884407	1.5882e-11	0.634574	0.285937	0.0264678	0.143762	20	0.0741375	1.19501	1.88622	1.07695	3.30359	45.4222
ENSG00000110697	11	67266486	rs2276118	11	67288594	C	T	0.344246	-0.0438985	0.0156929	0.00515252	-0.0555313	0.00808834	6.62123e-12	0.790518	0.305152	0.00958173	0.428214	18	0.19242	1.38862	2.20454	1.21218	4.0093	47.1365
ENSG00000110719	11	67812422	rs4147778	11	67804605	C	A	0.194444	-0.0504646	0.0163724	0.00205409	-0.389511	0.00886662	0	0.129559	0.0421365	0.00210688	0.296321	20	0.0469715	0.212147	1.13833	1.04809	1.23633	1929.85
ENSG00000255031	11	67819718	rs4147778	11	67804605	C	A	0.194444	-0.0504646	0.0163724	0.00205409	-0.365101	0.0172925	6.01602e-99	0.138221	0.0453188	0.00228867	0.715219	20	0.0493962	0.227046	1.14823	1.05064	1.25489	445.77
ENSG00000259799	11	68925299	rs3829241	11	68855363	A	G	0.206349	-0.0370879	0.01614	0.0215685	-0.614743	0.0185492	7.55853e-241	0.0603307	0.0263179	0.0218835	0.202991	20	0.00874762	0.111914	1.06219	1.00879	1.11842	1098.34
ENSG00000246889	11	70231473	rs61887436	11	70243337	T	C	0.0337302	0.0544977	0.0229179	0.0174092	0.219624	0.0285255	1.3692e-14	0.248141	0.109215	0.0230833	0.6063	12	0.0340796	0.462202	1.28164	1.03467	1.58757	59.2779
ENSG00000245148	11	72414085	rs12274620	11	72411997	C	T	0.625	-0.0394016	0.0156368	0.0117422	-0.199444	0.0198594	9.88277e-24	0.197557	0.0808323	0.0145237	0.277213	20	0.0391257	0.355988	1.21842	1.0399	1.42759	100.858
ENSG00000171631	11	72992606	rs7127013	11	72999221	A	G	0.0238095	0.047377	0.0218115	0.0298476	0.0646146	0.0112221	8.5217e-09	0.733224	0.360784	0.0421227	0.511187	7	0.0260874	1.44036	2.08178	1.02643	4.22222	33.1523
ENSG00000110237	11	73049735	rs111318327	11	73009929	A	G	0.0634921	0.0566862	0.0215161	0.00842384	0.668126	0.0123764	0	0.0848436	0.032242	0.00850182	0.502471	20	0.0216493	0.148038	1.08855	1.02189	1.15956	2914.26
ENSG00000256448	11	73119034	rs17851510	11	73106294	C	A	0.0128968	0.0540345	0.0212374	0.0109491	0.518449	0.028681	4.88969e-73	0.104223	0.0413671	0.011753	0.759779	13	0.0231435	0.185303	1.10985	1.02341	1.20358	326.756
ENSG00000021300	11	73365543	rs3741147	11	73366751	G	T	0.233135	-0.0504191	0.0217177	0.0202563	0.32474	0.0114495	5.8362e-177	-0.15526	0.0671009	0.0206771	0.190825	20	-0.286778	-0.0237422	0.856193	0.750679	0.976537	804.449
ENSG00000187726	11	73671387	rs643064	11	73684715	T	C	0.253968	-0.0422497	0.0209511	0.0437381	0.212626	0.0112501	1.14048e-79	-0.198704	0.0990942	0.0449412	0.365033	20	-0.392929	-0.00447937	0.819793	0.675077	0.995531	357.207
ENSG00000175567	11	73690032	rs643064	11	73684715	T	C	0.253968	-0.0422497	0.0209511	0.0437381	0.583099	0.0107345	0	-0.0724572	0.0359554	0.0438839	0.291331	20	-0.14293	-0.00198462	0.930106	0.866815	0.998017	2950.67
ENSG00000175536	11	74203767	rs656506	11	74208214	G	A	0.367063	-0.0567104	0.0158958	0.000360222	0.0723998	0.00905179	1.2605e-15	-0.783295	0.240407	0.00112118	0.765926	20	-1.25449	-0.312097	0.456898	0.28522	0.73191	63.9743
ENSG00000149243	11	75137556	rs3018101	11	75141762	T	C	0.33631	-0.040672	0.0155862	0.00906755	-0.36211	0.00779776	0	0.112319	0.0431106	0.00917731	0.0951537	20	0.0278222	0.196816	1.11887	1.02821	1.21752	2156.46
ENSG00000158555	11	75191316	rs1793398	11	75215421	A	C	0.201389	-0.0546971	0.0180944	0.00250392	0.668107	0.00882594	0	-0.0818687	0.0271047	0.00252385	0.617931	20	-0.134994	-0.0287435	0.921393	0.873721	0.971666	5730.2
ENSG00000149257	11	75278464	rs694844	11	75295368	A	T	0.289683	-0.0418441	0.0156969	0.00768175	-0.25827	0.00788946	4.78832e-235	0.162017	0.0609782	0.00788486	0.0838884	20	0.0424997	0.281534	1.17588	1.04342	1.32516	1071.65
ENSG00000137474	11	76882796	rs56333771	11	76892777	A	G	0.116071	0.0723763	0.0362643	0.0459558	0.345742	0.0163272	1.5965e-99	0.209336	0.105353	0.046923	0.0829824	16	0.00284412	0.415828	1.23286	1.00285	1.51562	448.416
ENSG00000137500	11	82983794	rs647069	11	82988682	T	C	0.377976	-0.048718	0.0175953	0.00562613	-0.0788393	0.00867682	1.0256e-19	0.61794	0.233311	0.0080834	0.508582	20	0.16065	1.07523	1.8551	1.17427	2.93067	82.559
ENSG00000171204	11	85343604	rs554536	11	85260927	G	A	0.419643	0.0411721	0.0161155	0.0106243	0.0621051	0.00798102	7.16128e-15	0.662942	0.273115	0.01521	0.0791792	20	0.127637	1.19825	1.94049	1.13614	3.3143	60.5533
ENSG00000075239	11	108005373	rs112087419	11	107998126	A	G	0.0198413	-0.0488943	0.0207556	0.0184872	0.415705	0.0154796	7.37369e-159	-0.117618	0.0501204	0.0189403	0.366553	11	-0.215854	-0.019382	0.889036	0.805853	0.980805	721.192
ENSG00000149308	11	108060655	rs11212551	11	108078693	G	T	0.554563	-0.0319853	0.0161043	0.0470186	-0.14405	0.00805227	1.42636e-71	0.222042	0.112483	0.0483811	0.830674	20	0.00157532	0.442509	1.24862	1.00158	1.55661	320.029
ENSG00000170145	11	111537346	rs10789844	11	111579109	A	T	0.130952	0.0500504	0.0175052	0.00424756	0.215667	0.00878057	3.23554e-133	0.232073	0.0817159	0.00451141	0.22942	20	0.0719098	0.392236	1.26121	1.07456	1.48029	603.284
ENSG00000255045	11	124615381	rs12293670	11	124612932	G	A	0.298611	-0.0345628	0.0166442	0.0378408	0.145828	0.0220958	4.11711e-11	-0.237011	0.119652	0.0476103	0.968292	19	-0.471529	-0.00249308	0.788983	0.624047	0.99751	43.5574
ENSG00000019102	11	124619751	rs12293621	11	124612828	C	A	0.218254	-0.0410184	0.0187389	0.0286009	0.101845	0.00906111	2.59969e-29	-0.402753	0.187451	0.0316679	0.97529	20	-0.770157	-0.035349	0.668477	0.46294	0.965268	126.333
ENSG00000064309	11	125879460	rs10466542	11	125925154	C	G	0.355159	0.0324417	0.015731	0.0391805	-0.0620685	0.00800595	8.98879e-15	-0.522676	0.262259	0.0462643	0.200348	4	-1.0367	-0.00864836	0.592932	0.354622	0.991389	60.1059
ENSG00000170322	11	129749508	rs7122272	11	129695058	G	A	0.151786	-0.0616527	0.0207333	0.0029432	-0.269773	0.00932822	6.67281e-184	0.228535	0.0772598	0.0030963	0.114328	20	0.0771058	0.379964	1.25676	1.08016	1.46223	836.372
ENSG00000255455	11	130738145	rs61736758	11	130784694	T	C	0.15377	0.0421349	0.0182454	0.0209247	0.251325	0.0117595	2.43485e-101	0.167651	0.0730195	0.0216771	0.964441	20	0.0245328	0.310769	1.18252	1.02484	1.36447	456.766
ENSG00000120451	11	130765867	rs2276096	11	130777589	C	T	0.16369	0.0438885	0.0182335	0.0160831	0.771896	0.00895569	0	0.0568581	0.0236309	0.0161244	0.400182	20	0.0105415	0.103175	1.05851	1.0106	1.10869	7428.81
ENSG00000177406	12	756464	rs55800929	12	752360	A	G	0.109127	-0.0451369	0.0205585	0.0281255	0.940981	0.0127248	0	-0.0479679	0.0218576	0.0281946	0.245951	20	-0.0908088	-0.005127	0.953164	0.913192	0.994886	5468.39
ENSG00000111319	12	6471452	rs7963228	12	6476892	G	A	0.47619	0.0437491	0.0163298	0.0073821	-0.0882939	0.00809085	1.0012e-27	-0.495494	0.19044	0.00927261	0.399486	8	-0.868756	-0.122232	0.60927	0.419473	0.884943	119.089
ENSG00000256433	12	6503653	rs12296430	12	6503500	C	G	0.030754	0.0576524	0.0196317	0.00331734	0.63926	0.0225606	1.27388e-176	0.0901861	0.0308745	0.00348851	0.142853	7	0.0296721	0.1507	1.09438	1.03012	1.16265	802.886
ENSG00000111676	12	7042555	rs915997	12	7053362	A	G	0.0813492	0.0397087	0.0195306	0.0420368	0.108417	0.0128141	2.6555e-17	0.366259	0.185271	0.0480556	0.759618	3	0.00312784	0.72939	1.44233	1.00313	2.07382	71.5844
ENSG00000166532	12	8884943	rs10842143	12	8849804	T	C	0.439484	-0.0706783	0.0162676	1.39454e-05	0.116051	0.0092253	2.73411e-36	-0.60903	0.148302	4.01369e-05	0.276157	20	-0.899702	-0.318358	0.543878	0.406691	0.727342	158.247
ENSG00000249790	12	8944619	rs2908453	12	8907395	G	A	0.543651	0.0523121	0.0158163	0.000941391	-0.353883	0.018792	4.15999e-79	-0.147823	0.0453777	0.00112352	0.171667	18	-0.236763	-0.0588827	0.862584	0.789178	0.942817	354.628
ENSG00000111752	12	9080277	rs1805740	12	9075014	G	T	0.277778	-0.0457978	0.0165302	0.00559603	0.186302	0.0144034	2.8711e-38	-0.245826	0.0907408	0.00674654	0.268129	20	-0.423678	-0.067974	0.782058	0.654635	0.934285	167.303
ENSG00000003056	12	9097755	rs3809218	12	9066613	C	T	0.250992	-0.042552	0.0162205	0.00870683	0.341129	0.00810488	0	-0.124739	0.0476417	0.00883778	0.643578	20	-0.218117	-0.0313613	0.882727	0.804032	0.969125	1771.51
ENSG00000139083	12	11923673	rs16907359	12	11979880	C	T	0.0109127	-0.0512356	0.0246065	0.0373242	0.230609	0.0211964	1.4419e-27	-0.222175	0.108639	0.0408469	0.671406	3	-0.435107	-0.00924256	0.800775	0.647195	0.9908	118.366
ENSG00000111266	12	12672073	rs11054901	12	12577950	T	C	0.0109127	0.0979142	0.0428578	0.0223347	-0.486749	0.0141723	1.66108e-258	-0.201159	0.0882436	0.0226319	0.499534	3	-0.374116	-0.0282015	0.817782	0.687897	0.972192	1179.59
ENSG00000008394	12	16631134	rs4149190	12	16502260	A	T	0.201389	0.0562575	0.028433	0.0478608	-0.38738	0.0156365	1.70959e-135	-0.145226	0.073632	0.0485733	0.364357	20	-0.289545	-0.00090728	0.864827	0.748604	0.999093	613.755
ENSG00000121350	12	21606924	rs76336375	12	21618452	G	T	0.253968	-0.0407012	0.0165146	0.0137183	0.261816	0.00970756	3.2975e-160	-0.155457	0.06334	0.0141146	0.73429	20	-0.279603	-0.0313106	0.856024	0.756084	0.969175	727.398
ENSG00000111728	12	22403341	rs113147032	12	22236791	G	A	0.0882937	-0.122434	0.0443218	0.00573812	0.294087	0.0168177	1.80622e-68	-0.416318	0.152578	0.00636129	0.103488	8	-0.715371	-0.117265	0.659471	0.489011	0.889349	305.787
ENSG00000060982	12	25033344	rs11047696	12	25051883	C	T	0.212302	-0.0468204	0.0204329	0.0219392	0.967718	0.00837218	0	-0.0483823	0.0211187	0.021965	0.760988	20	-0.089775	-0.00698965	0.952769	0.914137	0.993035	13360.4
ENSG00000064102	12	27074686	rs11048737	12	27007568	G	A	0.228175	-0.0426078	0.0184641	0.0210213	-0.0778278	0.011384	8.10949e-12	0.547463	0.250393	0.0287855	0.942272	18	0.0566927	1.03823	1.72886	1.05833	2.82422	46.739
ENSG00000111790	12	27105449	rs16931769	12	27406747	A	G	0.313492	0.0670246	0.02177	0.0020786	0.0839897	0.0131336	1.6055e-10	0.79801	0.287673	0.00553681	0.320034	9	0.234171	1.36185	2.22112	1.26386	3.9034	40.8963
ENSG00000133704	12	30815421	rs7313517	12	30785831	G	A	0.551587	-0.0452565	0.015846	0.00428993	0.769485	0.00667789	0	-0.058814	0.0205993	0.00430174	0.786649	20	-0.0991886	-0.0184394	0.942882	0.905572	0.98173	13277.7
ENSG00000139146	12	31456755	rs2374000	12	31420306	T	C	0.27381	-0.041542	0.0170176	0.014642	-0.0868065	0.014172	9.05699e-10	0.478558	0.211036	0.0233496	0.231121	11	0.0649274	0.892189	1.61375	1.06708	2.44046	37.5182
ENSG00000177981	12	48558283	rs7304709	12	48670152	C	T	0.334325	0.0356631	0.0160322	0.0261168	0.0850438	0.00817446	2.38741e-25	0.41935	0.192778	0.0296078	0.230902	20	0.0415051	0.797195	1.52097	1.04238	2.21931	108.235
ENSG00000187166	12	48723412	rs7304709	12	48670152	C	T	0.334325	0.0356631	0.0160322	0.0261168	0.144442	0.008322	1.75834e-67	0.246903	0.111902	0.0273546	0.0753435	20	0.0275751	0.466231	1.28005	1.02796	1.59398	301.253
ENSG00000258273	12	48727611	rs7304709	12	48670152	C	T	0.334325	0.0356631	0.0160322	0.0261168	0.790091	0.0190997	0	0.0451379	0.0203209	0.0263335	0.100091	20	0.00530894	0.0849669	1.04617	1.00532	1.08868	1711.2
ENSG00000167528	12	48739494	rs7304709	12	48670152	C	T	0.334325	0.0356631	0.0160322	0.0261168	0.552362	0.00756297	0	0.0645648	0.0290383	0.0261864	0.154409	20	0.00764973	0.12148	1.06669	1.00768	1.12917	5334.12
ENSG00000110881	12	50464362	rs590460	12	50449976	T	C	0.154762	0.0561089	0.0166874	0.000772841	-0.134852	0.00976102	2.05814e-43	-0.416076	0.127358	0.00108698	0.0500014	20	-0.665698	-0.166454	0.65963	0.513915	0.846661	190.864
ENSG00000066117	12	50486625	rs706794	12	50476158	G	T	0.154762	0.0540029	0.0165932	0.00113587	0.118168	0.0083412	1.47051e-45	0.457	0.144078	0.00151447	0.183836	12	0.174607	0.739393	1.57933	1.19078	2.09466	200.698
ENSG00000185432	12	51321777	rs12819920	12	51257204	A	T	0.233135	0.077083	0.0165285	3.10663e-06	-0.283153	0.00835297	7.0093e-252	-0.272231	0.0589229	3.83512e-06	0.0906152	20	-0.38772	-0.156742	0.761678	0.678602	0.854925	1149.11
ENSG00000175197	12	57912335	rs697221	12	57911160	A	G	0.24504	-0.0434123	0.0186058	0.0196341	0.19095	0.0117857	4.89716e-59	-0.227349	0.0984432	0.0209191	0.365852	20	-0.420298	-0.0344003	0.796643	0.656851	0.966185	262.5
ENSG00000166987	12	57919212	rs1148557	12	57916042	T	C	0.275794	-0.0434629	0.018604	0.01948	0.110478	0.0118407	1.0547e-20	-0.393407	0.173594	0.0234359	0.40069	15	-0.733651	-0.0531628	0.674754	0.480153	0.948226	87.0556
ENSG00000257815	12	70467476	rs79237130	12	70790112	A	T	0.114087	-0.092157	0.0238821	0.000113933	0.501603	0.0251118	9.12479e-89	-0.183725	0.0484919	0.000151389	0.220973	14	-0.278769	-0.0886809	0.832165	0.756715	0.915138	398.992
ENSG00000187109	12	76458741	rs11614375	12	76422999	C	T	0.0486111	-0.0647994	0.0218372	0.00300345	-0.257835	0.0227987	1.1816e-29	0.251321	0.0875613	0.00410177	0.765871	5	0.0797009	0.422941	1.28572	1.08296	1.52644	127.898
ENSG00000058272	12	80248291	rs2491342	12	80155374	T	C	0.28373	-0.0875668	0.0249361	0.000445338	-0.101373	0.0150567	1.6643e-11	0.863804	0.277431	0.00184829	0.306973	8	0.320039	1.40757	2.37217	1.37718	4.08601	45.3299
ENSG00000246985	12	93950891	rs2196424	12	94104281	T	C	0.33631	-0.0455897	0.0156081	0.00349012	0.0669727	0.00941924	1.1587e-12	-0.68072	0.25195	0.00689641	0.632562	13	-1.17454	-0.186898	0.506252	0.30896	0.829528	50.555
ENSG00000120833	12	93970426	rs10859561	12	94107712	C	T	0.33631	-0.0455427	0.0156078	0.00352347	0.244768	0.0078668	1.55264e-212	-0.186064	0.0640454	0.00367022	0.899959	18	-0.311593	-0.060535	0.83022	0.73228	0.941261	968.084
ENSG00000075188	12	102490934	rs2036771	12	102517804	A	G	0.418651	0.0482174	0.0168025	0.00410923	0.0762872	0.00953375	1.22611e-15	0.632051	0.233989	0.00690889	0.0666159	20	0.173433	1.09067	1.88147	1.18938	2.97627	64.0289
ENSG00000185480	12	102552627	rs11111212	12	102610368	G	A	0.418651	0.0493063	0.0167945	0.00332621	0.0850373	0.0098037	4.172e-18	0.57982	0.208502	0.00542103	0.326185	17	0.171156	0.988484	1.78572	1.18668	2.68716	75.2383
ENSG00000166598	12	104335654	rs2576975	12	104348430	G	A	0.469246	-0.0387426	0.0174295	0.0262277	-0.0744974	0.0129018	7.73199e-09	0.520053	0.250698	0.0380404	0.237981	7	0.0286849	1.01142	1.68212	1.0291	2.74951	33.3412
ENSG00000074590	12	106495464	rs12318540	12	106507085	T	C	0.0198413	-0.0516535	0.0242829	0.0334072	0.322982	0.014788	9.50752e-106	-0.159927	0.0755391	0.0342481	0.39985	16	-0.307984	-0.0118704	0.852206	0.734927	0.9882	477.021
ENSG00000110906	12	109900905	rs6663	12	109886603	A	G	0.157738	-0.041575	0.0207939	0.045567	0.697497	0.00842795	0	-0.059606	0.0298209	0.0456299	0.678448	20	-0.118055	-0.00115704	0.942136	0.888647	0.998844	6849.21
ENSG00000111199	12	110246051	rs12425368	12	110276712	C	A	0.672619	-0.0357112	0.0158248	0.0240287	0.110724	0.00797399	7.74494e-44	-0.322526	0.144797	0.0259181	0.404468	20	-0.606328	-0.0387239	0.724317	0.54535	0.962016	192.811
ENSG00000139433	12	110303520	rs12425368	12	110276712	C	A	0.672619	-0.0357112	0.0158248	0.0240287	0.246588	0.0116807	6.32909e-99	-0.144821	0.0645405	0.0248403	0.169206	20	-0.27132	-0.0183216	0.865177	0.762372	0.981845	445.663
ENSG00000089127	12	113357286	rs10850097	12	113361117	C	T	0.251984	-0.0364874	0.0175396	0.037499	0.666119	0.00763083	0	-0.0547761	0.0263385	0.0375534	0.321885	17	-0.1064	-0.00315264	0.946697	0.899065	0.996852	7620.09
ENSG00000135094	12	113847178	rs12832115	12	113841922	C	T	0.078373	-0.181984	0.069533	0.00886482	-0.233003	0.022985	3.77767e-24	0.781036	0.308206	0.0112725	0.0951464	15	0.176952	1.38512	2.18373	1.19357	3.9953	102.762
ENSG00000176871	12	118485473	rs4128858	12	118501598	A	G	0.268849	-0.031788	0.0157832	0.0440058	-0.350171	0.00860064	0	0.0907784	0.0451279	0.0442642	0.402949	8	0.00232772	0.179229	1.09503	1.00233	1.19629	1657.67
ENSG00000176834	12	118537614	rs4128858	12	118501598	A	G	0.268849	-0.031788	0.0157832	0.0440058	-0.396627	0.00846189	0	0.0801459	0.0398303	0.0442006	0.282923	8	0.00207851	0.158213	1.08345	1.00208	1.17142	2197
ENSG00000022840	12	120993340	rs2673623	12	120906910	G	A	0.285714	-0.0341558	0.0160407	0.0332277	-0.280547	0.00797164	2.54991e-271	0.121747	0.0572811	0.0335504	0.576897	20	0.00947604	0.234018	1.12947	1.00952	1.26367	1238.56
ENSG00000256249	12	123186099	rs496911	12	123216469	A	G	0.501984	0.0356072	0.0162425	0.0283635	0.62732	0.0192723	2.06682e-232	0.0567608	0.0259505	0.0287229	0.456723	20	0.00589782	0.107624	1.0584	1.00592	1.11363	1059.52
ENSG00000181234	12	128972204	rs11835679	12	129193769	C	T	0.0337302	-0.0445673	0.0217739	0.0406762	-0.0923685	0.0117718	4.2747e-15	0.482495	0.243617	0.047642	0.733142	5	0.00500568	0.959984	1.62011	1.00502	2.61166	61.569
ENSG00000204583	12	133183386	rs10870471	12	133150309	G	C	0.132937	-0.0363754	0.0168709	0.0310756	-0.19881	0.0172211	7.86056e-31	0.182965	0.0863265	0.0340519	0.965258	17	0.0137651	0.352165	1.20077	1.01386	1.42214	133.277
ENSG00000165475	13	21038901	rs9285125	13	21062640	C	T	0.138889	-0.0422578	0.0185442	0.0226814	-0.250222	0.00917021	6.15103e-164	0.168881	0.0743689	0.0231557	0.407188	19	0.023118	0.314644	1.18398	1.02339	1.36977	744.548
ENSG00000180776	13	21991886	rs1830940	13	22036816	G	A	0.241071	-0.0319208	0.0158412	0.0439006	-0.233841	0.00843556	3.92057e-169	0.136507	0.0679223	0.044458	0.677302	15	0.00337929	0.269635	1.14626	1.00339	1.30949	768.446
ENSG00000102699	13	25041006	rs9511300	13	25049203	T	G	0.392857	0.0354723	0.0173774	0.0412221	-0.365915	0.0147246	2.5475e-136	-0.0969414	0.0476502	0.0419075	0.353333	20	-0.190336	-0.00354701	0.907609	0.826681	0.996459	617.552
ENSG00000139505	13	25832227	rs4272884	13	25849583	C	A	0.21131	0.0533448	0.0224187	0.0173372	0.341572	0.011083	1.44499e-208	0.156175	0.0658293	0.0176721	0.947238	18	0.0271496	0.2852	1.16903	1.02752	1.33003	949.839
ENSG00000122025	13	28626070	rs112634401	13	28688715	C	T	0.125	0.052675	0.0209322	0.0118544	-0.0950571	0.0108528	1.9734e-18	-0.55414	0.229115	0.0155797	0.228663	10	-1.00321	-0.105075	0.574566	0.366702	0.900257	76.7159
ENSG00000261485	13	28711655	rs10162126	13	28741484	T	A	0.0813492	0.0689557	0.0290338	0.0175485	0.649503	0.0374574	2.35563e-67	0.106167	0.0451189	0.0186204	0.055074	13	0.017734	0.1946	1.11201	1.01789	1.21483	300.668
ENSG00000102781	13	30829194	rs9508701	13	30887663	T	C	0.450397	0.0314491	0.0157179	0.0454088	-0.14475	0.00795801	6.28499e-74	-0.217265	0.109242	0.0467178	0.442242	15	-0.431379	-0.00315068	0.804717	0.649612	0.996854	330.848
ENSG00000133104	13	36910046	rs35519395	13	36832482	G	A	0.371032	-0.0537794	0.0192491	0.00520823	0.286029	0.00874046	6.95625e-235	-0.188021	0.0675425	0.00537363	0.677232	20	-0.320404	-0.0556377	0.828597	0.725856	0.945882	1070.91
ENSG00000269120	13	41111230	rs58104999	13	41110793	T	C	0.213294	-0.0556196	0.0187231	0.00297187	-0.13299	0.0123863	6.83734e-27	0.418225	0.146076	0.00419551	0.821468	9	0.131916	0.704534	1.51926	1.14101	2.0229	115.28
ENSG00000102743	13	41373897	rs112420969	13	41276833	A	G	0.0664683	-0.0448958	0.0199145	0.0241696	-0.118294	0.0150704	4.1803e-15	0.379528	0.175154	0.030248	0.928353	20	0.0362262	0.72283	1.46159	1.03689	2.06026	61.6135
ENSG00000170919	13	45940676	rs11617888	13	45976349	A	G	0.0922619	0.0684203	0.0304563	0.0246718	0.390805	0.0155432	1.67723e-139	0.175075	0.0782427	0.0252476	0.739667	20	0.0217193	0.328431	1.19134	1.02196	1.38879	632.178
ENSG00000136167	13	46743030	rs9888530	13	46690889	T	G	0.0992063	0.0354824	0.0173775	0.0411661	-0.193287	0.00912817	1.6307e-99	-0.183574	0.0903221	0.04211	0.0770618	8	-0.360605	-0.00654268	0.83229	0.697254	0.993479	448.371
ENSG00000136141	13	47227239	rs842375	13	47261970	T	C	0.15377	-0.0439852	0.0180084	0.0145865	0.0947966	0.00922092	8.61891e-25	-0.463996	0.195257	0.0174855	0.489303	20	-0.8467	-0.0812923	0.628766	0.428828	0.921924	105.691
ENSG00000139684	13	47358379	rs8192889	13	47358540	C	T	0.309524	0.0430862	0.0161438	0.00760992	-0.281914	0.00854885	1.74727e-238	-0.152835	0.0574523	0.00780936	0.555029	12	-0.265442	-0.0402285	0.858271	0.766867	0.96057	1087.47
ENSG00000102554	13	73640395	rs9573281	13	74295362	T	C	0.284722	0.0438597	0.0168093	0.00907403	0.174384	0.00934062	8.78318e-78	0.251513	0.0973294	0.00976233	0.948673	11	0.0607474	0.442279	1.28597	1.06263	1.55625	348.547
ENSG00000152193	13	79210870	rs7332194	13	79235544	G	A	0.244048	-0.0358859	0.0160783	0.0256189	-0.344321	0.00920353	2.5122e-306	0.104222	0.0467787	0.0258815	0.786722	20	0.0125357	0.195908	1.10985	1.01261	1.21642	1399.65
ENSG00000165300	13	88328369	rs9523421	13	87465533	T	C	0.203373	-0.0418598	0.0189008	0.02678	0.121362	0.00987855	1.08511e-34	-0.344917	0.15825	0.0292888	0.610351	20	-0.655087	-0.034747	0.708279	0.519397	0.96585	150.931
ENSG00000125266	13	107164770	rs8002701	13	107160908	T	C	0.423611	0.0450052	0.0160943	0.00516833	-0.0502498	0.0080174	3.66659e-10	-0.895629	0.350718	0.0106584	0.486386	8	-1.58304	-0.208222	0.408351	0.205351	0.812027	39.2827
ENSG00000229152	13	111549462	rs7331404	13	111567531	C	G	0.119048	0.0590701	0.0220731	0.00744818	0.230221	0.0271276	2.1277e-17	0.25658	0.100532	0.0107036	0.97532	9	0.0595373	0.453623	1.2925	1.06135	1.574	72.0223
ENSG00000165782	14	20927824	rs3762147	14	20921053	A	G	0.308532	0.0483991	0.0232371	0.0372658	-0.0807669	0.0132701	1.1548e-09	-0.599244	0.304086	0.0487649	0.0787102	5	-1.19525	-0.00323544	0.549227	0.302628	0.99677	37.044
ENSG00000169397	14	21360032	rs11626267	14	21347911	G	T	0.387897	0.0382406	0.0180994	0.034617	0.484172	0.00960588	0	0.0789815	0.037415	0.034776	0.327079	20	0.0056481	0.152315	1.08218	1.00566	1.16453	2540.53
ENSG00000169385	14	21424103	rs11626267	14	21347911	G	T	0.387897	0.0382406	0.0180994	0.034617	0.50337	0.00871363	0	0.0759692	0.0359805	0.0347381	0.287109	20	0.00544742	0.146491	1.07893	1.00546	1.15776	3337.16
ENSG00000211800	14	22509119	rs8014727	14	22498402	T	C	0.181548	-0.0450084	0.0170519	0.00830309	-0.171933	0.0101397	1.72598e-64	0.261779	0.100372	0.00910502	0.653567	6	0.0650499	0.458508	1.29924	1.06721	1.58171	287.52
ENSG00000155465	14	23270730	rs8006372	14	23259699	C	T	0.448413	0.040213	0.0168385	0.0169328	-0.174539	0.00827716	1.0514e-98	-0.230396	0.097091	0.0176448	0.167275	15	-0.420694	-0.0400976	0.794219	0.656591	0.960696	444.654
ENSG00000092096	14	23818818	rs2231811	14	23826792	A	G	0.10119	-0.0791355	0.0366124	0.0306613	0.446974	0.0188973	1.10463e-123	-0.177047	0.0822529	0.0313603	0.482546	16	-0.338263	-0.0158313	0.83774	0.713008	0.984293	559.455
ENSG00000157326	14	24430641	rs1885806	14	24435086	A	G	0.014881	0.10414	0.0503153	0.038476	-0.38671	0.0344201	2.7449e-29	-0.269297	0.132301	0.041801	0.622689	3	-0.528607	-0.00998704	0.763916	0.589425	0.990063	126.225
ENSG00000125375	14	50790660	rs7146558	14	50784919	C	A	0.382937	-0.0325846	0.0159655	0.0412563	0.232592	0.00794634	2.47755e-188	-0.140094	0.0688084	0.0417509	0.725952	20	-0.274958	-0.00522954	0.869277	0.759604	0.994784	856.752
ENSG00000198513	14	51049506	rs2275591	14	50778816	A	C	0.382937	-0.0328774	0.0159579	0.0393731	0.10612	0.00881508	2.23239e-33	-0.309815	0.152563	0.042282	0.805692	20	-0.608838	-0.0107915	0.733583	0.543982	0.989266	144.925
ENSG00000131969	14	51355283	rs28787360	14	51362225	T	C	0.22123	0.074229	0.0205224	0.000298071	-0.311946	0.012367	2.18507e-140	-0.237954	0.0664612	0.000343131	0.527453	3	-0.368218	-0.10769	0.788239	0.691966	0.897906	636.253
ENSG00000258985	14	53504221	rs4901343	14	53565661	C	T	0.0168651	0.0567506	0.0253867	0.0253881	-0.266292	0.0284112	7.06329e-21	-0.213114	0.0980079	0.0296709	0.900374	20	-0.405209	-0.0210185	0.808064	0.666837	0.979201	87.8491
ENSG00000126773	14	60597240	rs400566	14	60606816	A	G	0.294643	-0.0596323	0.0251009	0.0175154	0.368257	0.0114324	1.21034e-227	-0.161931	0.0683465	0.0178233	0.921253	20	-0.29589	-0.0279719	0.8505	0.743869	0.972416	1037.59
ENSG00000042088	14	90466194	rs35533253	14	90463340	C	A	0.0277778	0.109201	0.0492905	0.0267288	0.376161	0.0252338	2.9679e-50	0.290304	0.132475	0.0284237	0.986859	20	0.030653	0.549955	1.33683	1.03113	1.73318	222.22
ENSG00000165934	14	92609518	rs1133441	14	92435065	A	T	0.30754	-0.0334932	0.0166449	0.0441977	-0.24567	0.0124385	7.89586e-87	0.136334	0.0681038	0.0453001	0.666691	20	0.00285055	0.269817	1.14606	1.00285	1.30973	390.093
ENSG00000213231	14	96155867	rs1743519	14	96151754	A	C	0.330357	-0.0345828	0.0164274	0.0352752	0.280407	0.00873975	7.34756e-226	-0.123331	0.0587101	0.0356697	0.132685	17	-0.238403	-0.0082592	0.883971	0.787885	0.991775	1029.39
ENSG00000205476	14	100023983	rs12436881	14	100058986	A	G	0.127976	-0.051805	0.0253607	0.041079	0.323319	0.0147679	3.00268e-106	-0.160229	0.0787793	0.0419623	0.293137	6	-0.314636	-0.00582157	0.851949	0.730054	0.994195	479.319
ENSG00000022976	14	102796379	rs11626217	14	102866362	G	A	0.328373	-0.0473621	0.0172126	0.00593062	0.0990469	0.00985698	9.33707e-24	-0.478179	0.18018	0.00795693	0.198782	15	-0.831332	-0.125026	0.619911	0.435469	0.882474	100.97
ENSG00000100865	14	102819104	rs2031233	14	102810628	T	C	0.335317	-0.0469172	0.0171577	0.00624813	0.159027	0.00877806	2.36587e-73	-0.295027	0.109114	0.00685428	0.531112	20	-0.50889	-0.0811636	0.744511	0.601162	0.922043	328.205
ENSG00000196663	14	102899059	rs1212691	14	102893272	T	C	0.327381	-0.0472916	0.0172185	0.00602241	-0.0845966	0.00928735	8.32984e-20	0.559025	0.212588	0.00854812	0.333645	17	0.142353	0.975697	1.74897	1.15298	2.65302	82.9702
ENSG00000156381	14	102974657	rs1212691	14	102893272	T	C	0.327381	-0.0472916	0.0172185	0.00602241	-0.276677	0.00916187	2.46348e-200	0.170927	0.0624902	0.00623295	0.438675	20	0.0484462	0.293408	1.1864	1.04964	1.34099	911.964
ENSG00000260792	14	105129676	rs10146871	14	105110417	C	T	0.328373	-0.0465972	0.0225703	0.0389673	0.128389	0.0154805	1.0987e-16	-0.362936	0.181161	0.0451347	0.137086	6	-0.718012	-0.00786044	0.695631	0.487721	0.99217	68.7837
ENSG00000262728	15	32902990	rs12908251	15	32925861	A	G	0.196429	0.0399327	0.0183881	0.0298813	-0.397419	0.0210801	2.7869e-79	-0.10048	0.0465748	0.030975	0.0941172	20	-0.191767	-0.00919339	0.904403	0.8255	0.990849	355.428
ENSG00000137841	15	40585256	rs2305645	15	40595565	T	C	0.157738	-0.0372269	0.0176457	0.0348851	-0.221563	0.00978306	1.47318e-113	0.16802	0.0799868	0.0356768	0.890967	13	0.0112459	0.324794	1.18296	1.01131	1.38375	512.915
ENSG00000140323	15	40656846	rs11636147	15	40721128	G	C	0.0486111	-0.0533376	0.0223902	0.0172104	0.252958	0.0116932	8.82606e-104	-0.210856	0.0890487	0.0178907	0.845456	9	-0.385391	-0.0363205	0.809891	0.680184	0.964331	467.983
ENSG00000104064	15	50608497	rs1797311	15	50604817	A	G	0.373016	0.0468834	0.0156155	0.00267886	0.114564	0.00803404	3.89573e-46	0.409234	0.139292	0.00330391	0.813059	20	0.136222	0.682246	1.50566	1.14594	1.97832	203.343
ENSG00000259715	15	50652019	rs1797311	15	50604817	A	G	0.373016	0.0468834	0.0156155	0.00267886	-0.709386	0.0176228	0	-0.0660901	0.0220738	0.00275304	0.062655	20	-0.109355	-0.0228255	0.936047	0.896412	0.977433	1620.37
ENSG00000264109	15	50652566	rs1797311	15	50604817	A	G	0.373016	0.0468834	0.0156155	0.00267886	-0.669708	0.0185453	1.47003e-285	-0.0700057	0.0233973	0.0027712	0.0802407	20	-0.115864	-0.024147	0.932389	0.890596	0.976142	1304.08
ENSG00000244879	15	50653396	rs1797311	15	50604817	A	G	0.373016	0.0468834	0.0156155	0.00267886	-0.439325	0.0103583	0	-0.106717	0.0356332	0.00274563	0.0559628	20	-0.176558	-0.0368759	0.89878	0.83815	0.963796	1798.85
ENSG00000128833	15	52536257	rs2007854	15	52528507	A	G	0.175595	0.150144	0.0495336	0.00243613	0.786057	0.0208388	0	0.191009	0.0632184	0.00251596	0.92017	13	0.0671009	0.314917	1.21047	1.0694	1.37015	1422.86
ENSG00000137834	15	67034452	rs76912608	15	66998857	T	C	0.15873	-0.0421339	0.0187199	0.0244011	-0.106486	0.00914518	2.4619e-31	0.395674	0.17905	0.0271157	0.92311	19	0.044736	0.746612	1.48539	1.04575	2.10984	135.582
ENSG00000103591	15	67520452	rs11636197	15	67587368	T	C	0.331349	-0.0357532	0.0174552	0.0405331	-0.535202	0.00933244	0	0.0668032	0.0326351	0.0406602	0.694399	20	0.0028384	0.130768	1.06909	1.00284	1.1397	3288.86
ENSG00000066933	15	72262775	rs2625529	15	72118777	C	G	0.425595	0.0480378	0.0186885	0.0101566	-0.202339	0.00941101	1.55019e-102	-0.237413	0.0930202	0.0107023	0.935188	11	-0.419733	-0.0550934	0.788666	0.657223	0.946397	462.26
ENSG00000261801	15	74210506	rs7177530	15	74211717	T	C	0.331349	-0.0342772	0.0157362	0.029388	-0.520838	0.0181046	5.36271e-182	0.0658117	0.0302997	0.029854	0.0584287	20	0.00642429	0.125199	1.06803	1.00644	1.13337	827.613
ENSG00000138621	15	75362849	rs4886651	15	75344451	C	T	0.0605159	-0.0756049	0.0361247	0.0363588	0.122748	0.0172037	9.6787e-13	-0.615935	0.306699	0.0446143	0.0794312	20	-1.21707	-0.014805	0.540136	0.296098	0.985304	50.9079
ENSG00000259792	15	78286689	rs12591354	15	78282190	G	A	0.339286	0.049967	0.0167966	0.00293157	-0.398465	0.0233976	4.90363e-65	-0.125399	0.0427915	0.00338465	0.365595	20	-0.20927	-0.0415277	0.882145	0.811176	0.959323	290.027
ENSG00000167202	15	78323222	rs4886981	15	78261902	A	G	0.0982143	0.0717376	0.0197113	0.000273269	-0.262609	0.0105303	2.85331e-137	-0.273173	0.0758546	0.000316669	0.414052	20	-0.421848	-0.124498	0.760961	0.655834	0.88294	621.925
ENSG00000166411	15	78444065	rs11855127	15	78237027	G	A	0.145833	0.0394358	0.0174841	0.0241002	-0.099732	0.0149425	2.4825e-11	-0.395418	0.185051	0.0326136	0.0869365	20	-0.758118	-0.032718	0.673398	0.468547	0.967811	44.5474
ENSG00000103811	15	79227658	rs34843303	15	79234470	C	T	0.102183	0.0614118	0.0227538	0.00695537	-0.893564	0.011697	0	-0.0687268	0.02548	0.00699072	0.30742	8	-0.118668	-0.018786	0.933582	0.888103	0.981389	5835.83
ENSG00000259642	15	80216153	rs6495449	15	80158159	A	G	0.209325	-0.0568375	0.0247738	0.0217756	0.0871272	0.0133222	6.15191e-11	-0.652351	0.301329	0.0303944	0.323227	12	-1.24296	-0.0617462	0.52082	0.28853	0.940121	42.7716
ENSG00000172345	15	81608959	rs79960219	15	81649640	G	T	0.228175	-0.0788094	0.023958	0.00100371	0.307704	0.0145411	2.1854e-99	-0.256121	0.0787957	0.00115225	0.226782	20	-0.410561	-0.101681	0.774048	0.663278	0.903317	447.787
ENSG00000140511	15	89429688	rs3743388	15	89449137	G	C	0.393849	-0.0375316	0.0171228	0.0283864	-0.108893	0.00848778	1.12229e-37	0.344664	0.159523	0.0307262	0.284903	20	0.0319989	0.657329	1.41152	1.03252	1.92963	164.593
ENSG00000258551	15	92050189	rs73518079	15	92020163	C	G	0.0823413	-0.0445093	0.0217063	0.0403135	0.554195	0.0311104	5.5229e-71	-0.0803135	0.0394259	0.0416427	0.328837	19	-0.157588	-0.00303874	0.922827	0.854201	0.996966	317.332
ENSG00000184277	15	102177220	rs4965909	15	102160351	T	C	0.416667	-0.0326157	0.0156198	0.0367892	0.134668	0.00795693	2.9635e-64	-0.242194	0.116867	0.0382294	0.470891	18	-0.471253	-0.0131347	0.784904	0.624219	0.986951	286.443
ENSG00000259658	15	102281607	rs11247320	15	102251993	G	A	0.489087	0.0427431	0.0156487	0.00630638	-0.325108	0.0151719	7.2635e-102	-0.131473	0.0485232	0.00673863	0.0946201	20	-0.226578	-0.0363675	0.876803	0.797257	0.964286	459.172
ENSG00000185596	15	102509062	rs11247320	15	102251993	G	A	0.489087	0.0427431	0.0156487	0.00630638	-0.191915	0.0175259	6.61552e-28	-0.222719	0.084038	0.00804408	0.306857	16	-0.387433	-0.0580045	0.80034	0.678797	0.943646	119.91
ENSG00000206177	16	210329	rs8045291	16	277912	G	A	0.0644841	-0.0991427	0.0365488	0.0066756	0.373561	0.0169049	3.31839e-108	-0.265399	0.0985732	0.00709394	0.137561	20	-0.458602	-0.0721955	0.7669	0.632166	0.930349	488.313
ENSG00000167930	16	302243	rs56314769	16	294243	G	A	0.169643	-0.0567123	0.0232075	0.0145372	-0.33348	0.0122743	1.51026e-162	0.170062	0.0698728	0.0149379	0.758011	20	0.0331113	0.307013	1.18538	1.03367	1.35936	738.153
ENSG00000260051	16	1502207	rs7199888	16	1519674	A	G	0.0109127	0.0578982	0.0261838	0.0270203	-0.532637	0.0295571	1.34279e-72	-0.108701	0.0495275	0.0281807	0.0747976	9	-0.205775	-0.0116271	0.896999	0.814016	0.98844	324.742
ENSG00000007545	16	1695117	rs9940288	16	1692902	A	G	0.223214	-0.0850982	0.0316526	0.00717728	0.406183	0.0156007	1.92825e-149	-0.209507	0.0783413	0.00748885	0.702105	20	-0.363056	-0.0559581	0.810984	0.695548	0.945579	677.884
ENSG00000206053	16	1740269	rs2064289	16	1593645	T	C	0.673611	-0.0531288	0.0157036	0.000716407	-0.0915551	0.00865573	3.79342e-26	0.580293	0.180081	0.00127121	0.89129	20	0.227334	0.933252	1.78656	1.25525	2.54276	111.881
ENSG00000138834	16	1788251	rs35753144	16	1790665	A	G	0.373016	-0.0500964	0.0201827	0.0130596	0.101094	0.0102896	8.80493e-23	-0.495544	0.205916	0.0161048	0.0644355	20	-0.899139	-0.0919486	0.609239	0.40692	0.912152	96.5281
ENSG00000074071	16	1822523	rs2575329	16	1819433	G	A	0.62004	-0.0367308	0.0157083	0.0193718	0.137722	0.00807742	3.48341e-65	-0.266703	0.115126	0.0205244	0.318254	20	-0.49235	-0.041056	0.765901	0.611188	0.959775	290.711
ENSG00000162104	16	4084787	rs7204629	16	4110036	C	T	0.499008	0.0400463	0.0159482	0.0120382	0.481577	0.00775506	0	0.0831566	0.0331437	0.0121083	0.529879	20	0.0181949	0.148118	1.08671	1.01836	1.15965	3856.21
ENSG00000090447	16	4315131	rs141962785	16	4309369	T	C	0.0833333	0.097071	0.036081	0.0071374	-0.144431	0.0152327	2.50411e-21	-0.672094	0.259677	0.00964816	0.549789	12	-1.18106	-0.163127	0.510638	0.306953	0.849483	89.9015
ENSG00000168101	16	4744777	rs8059549	16	4766993	G	T	0.014881	0.109266	0.0445228	0.0141211	-0.175234	0.0226342	9.7865e-15	-0.623544	0.266537	0.019313	0.987182	3	-1.14596	-0.101131	0.536041	0.31792	0.903814	59.9386
ENSG00000262944	16	9199661	rs72769965	16	9217572	T	C	0.0793651	-0.0405397	0.0187465	0.0305781	-0.208779	0.0239563	2.9076e-18	0.194175	0.0925143	0.0358284	0.63569	20	0.012847	0.375503	1.21431	1.01293	1.45572	75.9511
ENSG00000179583	16	10998567	rs11074938	16	11006543	A	G	0.486111	0.0477533	0.0165309	0.00386785	0.136995	0.0082936	2.71373e-61	0.348576	0.122499	0.00443357	0.0993967	17	0.108478	0.588674	1.41705	1.11458	1.8016	272.85
ENSG00000186260	16	14262904	rs12928905	16	14315852	G	A	0.298611	0.0505192	0.0235946	0.0322626	0.108792	0.0123311	1.1183e-18	0.464365	0.223173	0.0374581	0.803217	4	0.0269459	0.901784	1.591	1.02731	2.464	77.8378
ENSG00000006007	16	19523241	rs28576302	16	19444627	C	T	0.030754	0.101853	0.0458414	0.0262936	-0.668476	0.0188256	3.58267e-276	-0.152366	0.0687101	0.0265876	0.121119	17	-0.287038	-0.0176942	0.858674	0.750483	0.982461	1260.88
ENSG00000103550	16	19722229	rs62024159	16	19723112	T	C	0.213294	-0.0471397	0.0223633	0.0350397	0.388678	0.0124566	9.79308e-214	-0.121282	0.0576679	0.0354561	0.967285	20	-0.234311	-0.00825292	0.885784	0.791116	0.991781	973.601
ENSG00000103353	16	23577051	rs3096145	16	23613000	G	A	0.302579	-0.0366967	0.0179684	0.0411235	0.189073	0.0110918	3.73013e-65	-0.194087	0.0957137	0.0425818	0.319251	20	-0.381686	-0.00648815	0.823586	0.682709	0.993533	290.573
ENSG00000260034	16	25156125	rs277913	16	25158743	C	A	0.458333	-0.0548273	0.0178037	0.00207315	-0.165613	0.016671	2.9554e-23	0.331056	0.112548	0.00326674	0.35214	17	0.110462	0.55165	1.39244	1.11679	1.73612	98.6883
ENSG00000205629	16	25156301	rs277904	16	25176770	G	A	0.459325	-0.0547612	0.0178038	0.00209933	-0.16383	0.00986534	6.24326e-62	0.334257	0.110521	0.00249146	0.583657	20	0.117636	0.550878	1.3969	1.12483	1.73478	275.78
ENSG00000198106	16	29391323	rs252287	16	29165923	C	T	0.0297619	-0.0533134	0.0252126	0.0344683	-0.22714	0.0254607	4.61258e-19	0.234716	0.114076	0.0396337	0.686028	7	0.011127	0.458305	1.26455	1.01119	1.58139	79.5878
ENSG00000177200	16	53226003	rs12599832	16	53128056	A	G	0.160714	-0.0411001	0.0172507	0.0171945	-0.124986	0.00896034	3.1994e-44	0.328838	0.14002	0.0188489	0.303226	20	0.0543988	0.603277	1.38935	1.05591	1.8281	194.569
ENSG00000140931	16	66642786	rs3743719	16	66646591	T	C	0.419643	-0.0311183	0.0156816	0.0472139	-0.217814	0.00787472	2.12167e-168	0.142866	0.0721805	0.0477827	0.0987241	20	0.00139222	0.28434	1.15358	1.00139	1.32888	765.07
ENSG00000135720	16	66770248	rs151460	16	66885652	A	G	0.356151	0.0533299	0.0156175	0.000638396	0.131484	0.00796176	2.89016e-61	0.405601	0.121292	0.000825758	0.300716	20	0.167869	0.643333	1.5002	1.18278	1.90281	272.727
ENSG00000159593	16	66871968	rs151460	16	66885652	A	G	0.356151	0.0533299	0.0156175	0.000638396	0.12473	0.00794375	1.47478e-55	0.427564	0.128138	0.000847625	0.100959	20	0.176414	0.678714	1.53352	1.19293	1.97134	246.542
ENSG00000172824	16	67033076	rs12926574	16	67111953	C	T	0.37996	-0.0518774	0.016879	0.00211568	-0.0964276	0.00978107	6.2921e-23	0.537993	0.183352	0.00334406	0.24337	20	0.178623	0.897363	1.71257	1.19557	2.45313	97.1919
ENSG00000102871	16	67191142	rs16957316	16	67344399	T	C	0.0297619	0.0571151	0.0235421	0.0152627	-0.472478	0.0141067	6.05386e-246	-0.120884	0.0499574	0.0155315	0.318431	16	-0.218801	-0.0229675	0.886137	0.803482	0.977294	1121.79
ENSG00000140939	16	67206850	rs74932341	16	67139348	T	C	0.0376984	0.0722104	0.0275349	0.00872871	0.143528	0.0196851	3.07211e-13	0.50311	0.203876	0.0135972	0.846445	9	0.103513	0.902707	1.65386	1.10906	2.46627	53.1616
ENSG00000213398	16	67975843	rs255056	16	68016185	C	G	0.093254	0.0466544	0.0204205	0.0223316	0.30198	0.0109902	3.28854e-166	0.154495	0.0678554	0.0227965	0.306435	20	0.0214984	0.287492	1.16707	1.02173	1.33308	754.997
ENSG00000124067	16	67990440	rs255052	16	68024995	A	G	0.0972222	0.0464823	0.0203959	0.0226673	0.154676	0.0110847	2.9744e-44	0.300515	0.13361	0.0244997	0.540679	20	0.0386394	0.562391	1.35055	1.0394	1.75486	194.714
ENSG00000263276	16	68260126	rs4627335	16	68140639	G	T	0.169643	-0.0431452	0.0163903	0.0084793	-0.234481	0.0167863	2.42343e-44	0.184003	0.0711306	0.00968635	0.42012	10	0.044587	0.323419	1.20202	1.0456	1.38184	195.122
ENSG00000103067	16	68267509	rs4627335	16	68140639	G	T	0.169643	-0.0431452	0.0163903	0.0084793	-0.121348	0.0130219	1.17661e-20	0.355548	0.140353	0.0113016	0.556521	10	0.0804561	0.63064	1.42696	1.08378	1.87881	86.8393
ENSG00000157315	16	69381431	rs153060	16	69377553	G	A	0.418651	0.0477751	0.0161618	0.00311609	-0.462906	0.0091873	0	-0.103207	0.0349738	0.00316771	0.0687974	20	-0.171756	-0.0346584	0.90194	0.842185	0.965935	2538.69
ENSG00000261235	16	82125588	rs4888208	16	82191966	T	C	0.53373	0.0491183	0.0162386	0.002488	-0.0650171	0.0115022	1.5804e-08	-0.755467	0.28327	0.0076542	0.76472	17	-1.31068	-0.200258	0.469791	0.269638	0.81852	31.9517
ENSG00000135698	16	82192617	rs12445041	16	82194190	G	A	0.53373	0.048802	0.0162433	0.00266066	0.558182	0.00765366	0	0.0874302	0.029125	0.00268307	0.804638	20	0.0303452	0.144515	1.09137	1.03081	1.15548	5318.8
ENSG00000259803	16	89264642	rs3826267	16	89260826	T	C	0.121032	0.059349	0.021484	0.00573641	0.885736	0.0220189	0	0.0670053	0.0243127	0.0058516	0.283311	20	0.0193524	0.114658	1.0693	1.01954	1.12149	1618.14
ENSG00000167522	16	89445503	rs8051537	16	89544384	T	A	0.301587	0.0336178	0.0157119	0.0323832	-0.0474686	0.0080086	3.08139e-09	-0.708211	0.351902	0.0441645	0.615286	20	-1.39794	-0.0184831	0.492525	0.247106	0.981687	35.1317
ENSG00000167526	16	89629007	rs113847672	16	89523481	T	C	0.136905	0.0762101	0.0251904	0.00248342	0.720179	0.0117891	0	0.105821	0.0350209	0.00251393	0.0907609	20	0.03718	0.174462	1.11162	1.03788	1.19061	3731.81
ENSG00000075399	16	89780468	rs11649155	16	89801892	C	G	0.265873	0.0402518	0.0173559	0.020384	0.421139	0.00934975	0	0.0955785	0.0412664	0.0205511	0.0696768	20	0.0146964	0.176461	1.1003	1.0148	1.19299	2028.85
ENSG00000258839	16	89982956	rs72477006	16	89950299	C	G	0.292659	0.0819832	0.0261327	0.00170577	0.819079	0.0124537	0	0.100092	0.0319413	0.00172661	0.692208	20	0.0374871	0.162697	1.10527	1.0382	1.17668	4325.68
ENSG00000223959	16	90053781	rs62052244	16	90034117	G	A	0.264881	0.0927081	0.0293979	0.00161291	-0.368974	0.0184746	9.65104e-89	-0.251259	0.0806618	0.00183964	0.986647	20	-0.409356	-0.0931619	0.777821	0.664078	0.911046	398.879
ENSG00000003249	16	90078904	rs11076653	16	90074001	T	C	0.15873	0.0859873	0.0296297	0.00370715	0.852871	0.0161445	0	0.100821	0.0347935	0.00375916	0.998655	20	0.0326257	0.169016	1.10608	1.03316	1.18414	2790.73
ENSG00000185245	17	4836958	rs67059207	17	4869093	C	T	0.10119	0.0554467	0.0176224	0.0016531	0.0971946	0.0100672	4.6999e-22	0.570471	0.190696	0.00277589	0.568965	20	0.196707	0.944235	1.7691	1.21739	2.57085	93.2109
ENSG00000091640	17	4866844	rs67501853	17	4882332	A	G	0.0486111	0.0585633	0.0254247	0.0212564	0.93539	0.0141393	0	0.0626085	0.0271973	0.0213348	0.27176	20	0.00930179	0.115915	1.06461	1.00935	1.1229	4376.53
ENSG00000234327	17	5016531	rs73976310	17	5014212	A	G	0.078373	0.0408768	0.0204684	0.0458174	-0.904641	0.0155176	0	-0.0451857	0.0226393	0.045945	0.974106	19	-0.0895587	-0.000812672	0.95582	0.914335	0.999188	3398.63
ENSG00000005100	17	5358306	rs12602483	17	5355226	T	C	0.22619	-0.0583171	0.0214375	0.00652154	0.139439	0.0115437	1.36039e-33	-0.418227	0.157592	0.0079576	0.972918	20	-0.727107	-0.109347	0.658213	0.483305	0.89642	145.908
ENSG00000262089	17	6898234	rs2073438	17	6900076	A	G	0.349206	0.0457297	0.0178534	0.0104251	-0.458978	0.0205733	2.99497e-110	-0.0996337	0.0391537	0.0109377	0.304419	20	-0.176375	-0.0228924	0.905169	0.838304	0.977368	497.709
ENSG00000132514	17	6980741	rs10459916	17	7017420	A	G	0.377976	0.0402773	0.0178285	0.0238737	0.313032	0.00868984	3.67784e-284	0.128668	0.0570661	0.0241507	0.554111	20	0.0168184	0.240518	1.13731	1.01696	1.27191	1297.64
ENSG00000072778	17	7124518	rs507506	17	7118322	A	G	0.526786	-0.0339881	0.0161353	0.0351649	0.321665	0.00795066	0	-0.105663	0.0502298	0.0354138	0.19499	20	-0.204113	-0.00721259	0.899728	0.81537	0.992813	1636.82
ENSG00000175826	17	7151360	rs62059190	17	7181460	A	G	0.359127	-0.0384594	0.0164017	0.0190349	0.366538	0.0120591	6.37622e-203	-0.104926	0.0448806	0.0193927	0.197328	20	-0.192892	-0.01696	0.900391	0.824571	0.983183	923.864
ENSG00000170291	17	7158997	rs2074219	17	7156447	A	G	0.350198	-0.0359227	0.0164004	0.0284984	-0.266653	0.00907484	8.87119e-190	0.134717	0.0616754	0.0289406	0.762744	20	0.0138332	0.255601	1.14421	1.01393	1.29124	863.406
ENSG00000129244	17	7555515	rs1642796	17	7542871	C	T	0.318452	0.0496183	0.0203123	0.0145754	0.301159	0.0115684	2.10683e-149	0.164758	0.0677435	0.0150121	0.419223	20	0.0319807	0.297535	1.17911	1.0325	1.34654	677.712
ENSG00000141510	17	7577976	rs9891744	17	7574864	T	C	0.0734127	0.0832271	0.0258905	0.00130638	-0.122731	0.0169396	4.31799e-13	-0.678127	0.230785	0.00329965	0.605454	4	-1.13047	-0.225788	0.507567	0.322883	0.797887	52.4931
ENSG00000179859	17	7817956	rs74641537	17	7823276	G	A	0.143849	0.126318	0.060496	0.0367943	1.04796	0.0727546	4.88329e-47	0.120537	0.0583309	0.038787	0.122896	14	0.00620844	0.234866	1.1281	1.00623	1.26474	207.476
ENSG00000178921	17	8162372	rs9907436	17	8225873	C	T	0.299603	0.0330448	0.0158036	0.0365309	-0.0856298	0.00812627	5.80822e-26	-0.385903	0.188156	0.0402692	0.517873	20	-0.754689	-0.0171172	0.679836	0.470157	0.983028	111.037
ENSG00000007237	17	9957897	rs9894615	17	10011737	A	G	0.395833	0.0473236	0.0188163	0.0119023	0.199151	0.00947894	5.33589e-98	0.237627	0.0951573	0.0125177	0.369015	20	0.0511187	0.424135	1.26824	1.05245	1.52827	441.413
ENSG00000261433	17	10562129	rs201605	17	10566864	T	C	0.315476	0.040214	0.0157158	0.0105027	-0.245441	0.0225039	1.0719e-27	-0.163844	0.0657694	0.0127318	0.502107	6	-0.292752	-0.034936	0.848874	0.746207	0.965667	118.954
ENSG00000170222	17	10607730	rs11078858	17	10625361	A	G	0.395833	-0.0311333	0.0157119	0.0475335	-0.16945	0.00957939	5.0972e-70	0.183732	0.093303	0.0489308	0.754068	20	0.00085812	0.366606	1.20169	1.00086	1.44283	312.901
ENSG00000263789	17	17091296	rs11078372	17	17009198	C	T	0.265873	-0.0617256	0.028845	0.0323623	0.367212	0.0398503	3.11862e-20	-0.168092	0.0806416	0.0371202	0.577506	20	-0.32615	-0.0100345	0.845276	0.721697	0.990016	84.9123
ENSG00000259850	17	17093972	rs10852843	17	16996050	G	C	0.162698	-0.0724607	0.0320645	0.0238309	-0.580279	0.0228225	1.30777e-142	0.124872	0.0554748	0.0243875	0.192608	17	0.0161414	0.233603	1.133	1.01627	1.26314	646.468
ENSG00000179598	17	17106969	rs11078372	17	17009198	C	T	0.265873	-0.0617256	0.028845	0.0323623	1.00314	0.0168815	0	-0.0615323	0.0287733	0.0324745	0.399159	20	-0.117928	-0.00513663	0.940323	0.88876	0.994877	3531.03
ENSG00000235530	17	21125496	rs899328	17	21098815	A	G	0.300595	-0.048246	0.0209835	0.0214917	0.399537	0.029454	6.47558e-42	-0.120755	0.0532686	0.0233963	0.136862	19	-0.225161	-0.0163485	0.886251	0.798387	0.983784	184.003
ENSG00000264469	17	25642310	rs3762809	17	25631693	G	A	0.260913	0.0356375	0.0162513	0.0283139	0.429879	0.018441	3.42906e-120	0.0829012	0.0379713	0.0290165	0.157172	18	0.00847745	0.157325	1.08643	1.00851	1.17038	543.405
ENSG00000168961	17	25966705	rs3751092	17	25958091	G	A	0.252976	0.0379044	0.0189412	0.0453754	-0.74282	0.00897244	0	-0.0510277	0.0255065	0.045438	0.667103	20	-0.10102	-0.00103496	0.950252	0.903915	0.998966	6854.03
ENSG00000141316	17	31311144	rs76496483	17	31298397	C	T	0.0684524	0.0506221	0.0210478	0.0161681	0.217649	0.0114165	4.98965e-81	0.232586	0.097472	0.017024	0.0586855	12	0.0415409	0.423631	1.26186	1.04242	1.5275	363.452
ENSG00000132141	17	33281487	rs3926358	17	33353332	T	C	0.393849	-0.0363415	0.017131	0.0338891	0.200951	0.0120458	1.7659e-62	-0.180848	0.0859362	0.03534	0.335101	20	-0.349283	-0.012413	0.834562	0.705194	0.987664	278.297
ENSG00000005156	17	33319798	rs978202	17	33301215	T	C	0.340278	0.0315241	0.0156618	0.0441347	-0.495188	0.00754238	0	-0.0636609	0.0316429	0.0442351	0.647934	20	-0.125681	-0.00164082	0.938323	0.881896	0.998361	4310.46
ENSG00000092871	17	33374673	rs3926358	17	33353332	T	C	0.393849	-0.0363415	0.017131	0.0338891	0.267769	0.00812192	2.28261e-238	-0.135719	0.064109	0.034259	0.50286	20	-0.261373	-0.0100654	0.873088	0.769994	0.989985	1086.93
ENSG00000263466	17	37060405	rs525989	17	37070658	A	G	0.406746	0.0334962	0.0159684	0.0359352	0.137081	0.0239176	9.96049e-09	0.244353	0.124045	0.0488536	0.352312	15	0.0012248	0.487481	1.27679	1.00123	1.62821	32.8488
ENSG00000263874	17	37082865	rs3785462	17	37049116	A	G	0.53869	-0.0339643	0.0159731	0.033475	-0.268674	0.0194314	1.75661e-43	0.126415	0.0601506	0.0355851	0.321177	15	0.00851982	0.24431	1.13475	1.00856	1.27674	191.18
ENSG00000167258	17	37669462	rs112005308	17	37400109	G	A	0.0208333	0.0674763	0.0276368	0.0146248	-0.477674	0.0155698	1.06849e-206	-0.14126	0.0580399	0.0149395	0.37689	10	-0.255018	-0.0275018	0.868264	0.774902	0.972873	941.233
ENSG00000141736	17	37865423	rs3809717	17	37886986	A	C	0.249008	-0.0383537	0.016633	0.0211169	-0.0627687	0.00876707	8.09133e-13	0.611032	0.278393	0.0281741	0.349431	20	0.0653817	1.15668	1.84233	1.06757	3.17937	51.2598
ENSG00000264198	17	37917031	rs4795405	17	38088417	T	C	0.302579	-0.0337527	0.0156692	0.0312335	0.285983	0.0188325	4.40511e-52	-0.118023	0.0553391	0.0329469	0.10686	20	-0.226488	-0.00955836	0.888676	0.797329	0.990487	230.603
ENSG00000161405	17	37970819	rs870829	17	38068382	A	C	0.25	-0.0337348	0.0159707	0.0346617	0.304953	0.00797589	0	-0.110623	0.052451	0.0349379	0.0703363	18	-0.213427	-0.00781904	0.895276	0.807811	0.992211	1461.87
ENSG00000264968	17	38089924	rs3859192	17	38128648	T	C	0.497024	0.0481737	0.0156971	0.00214808	-0.180797	0.0206384	1.949e-18	-0.266452	0.0919954	0.00377517	0.311361	20	-0.446763	-0.086141	0.766093	0.639696	0.917465	76.7415
ENSG00000108349	17	38312503	rs75905358	17	38284863	C	G	0.30754	0.0434706	0.0169208	0.0101974	0.147905	0.00981776	2.75173e-51	0.29391	0.116055	0.0113252	0.304107	11	0.0664422	0.521378	1.34166	1.0687	1.68435	226.956
ENSG00000168256	17	40170529	rs9903458	17	40197021	T	C	0.172619	-0.0618496	0.0195773	0.00158176	-0.0976316	0.0113	5.62128e-18	0.6335	0.213507	0.00300608	0.104892	12	0.215026	1.05197	1.88419	1.23989	2.8633	74.649
ENSG00000267758	17	40421215	rs9889323	17	40449246	C	T	0.310516	0.0472497	0.0184695	0.0105199	0.194214	0.025023	8.39968e-15	0.243287	0.100132	0.0151125	0.429284	16	0.0470283	0.439546	1.27543	1.04815	1.552	60.2396
ENSG00000126561	17	40451763	rs9909659	17	40473835	A	G	0.367063	0.0534644	0.0195538	0.00625288	-0.164658	0.00991391	6.01845e-62	-0.324699	0.120352	0.0069777	0.317224	20	-0.560589	-0.0888091	0.722745	0.570873	0.91502	275.852
ENSG00000037042	17	40815173	rs62078424	17	40880264	C	T	0.53373	0.0336087	0.0156704	0.031975	-0.120763	0.00867211	4.4405e-44	-0.278304	0.131292	0.0340287	0.218296	13	-0.535636	-0.0209717	0.757067	0.585297	0.979247	193.918
ENSG00000108797	17	40843231	rs7222981	17	40879013	G	A	0.53373	0.0338916	0.0156702	0.0305562	0.0579693	0.00796675	3.4285e-13	0.584648	0.282008	0.0381571	0.177121	15	0.0319123	1.13738	1.79436	1.03243	3.1186	52.9461
ENSG00000108799	17	40874682	rs12951860	17	40874057	C	T	0.5625	0.0336285	0.0156687	0.0318552	-0.060648	0.00806188	5.36151e-14	-0.554487	0.268664	0.0390299	0.187456	10	-1.08107	-0.0279056	0.574367	0.339233	0.97248	56.5927
ENSG00000184922	17	43311749	rs7225083	17	43337501	G	C	0.400794	-0.0506666	0.0168569	0.00264984	0.0692203	0.00867205	1.4398e-15	-0.731962	0.260219	0.00491014	0.845138	20	-1.24199	-0.221933	0.480964	0.288809	0.800969	63.7123
ENSG00000267278	17	43335644	rs4247364	17	43336687	G	C	0.400794	-0.0507376	0.0168524	0.00260645	0.0623239	0.0108017	7.93659e-09	-0.814095	0.304999	0.0076038	0.928983	17	-1.41189	-0.216297	0.44304	0.243682	0.805496	33.2909
ENSG00000006062	17	43367451	rs3785802	17	43361350	C	G	0.125992	-0.0430022	0.0185534	0.0204626	0.0539197	0.0091136	3.2906e-09	-0.797523	0.369555	0.0309229	0.274331	7	-1.52185	-0.0731952	0.450443	0.218307	0.929419	35.0038
ENSG00000204650	17	43711638	rs4792846	17	43367152	G	A	0.506944	-0.0501767	0.0156596	0.00135428	-0.223569	0.00931569	2.83477e-127	0.224435	0.0706652	0.00149305	0.0686798	20	0.0859312	0.362939	1.25162	1.08973	1.43755	575.961
ENSG00000214401	17	44272515	rs17692129	17	44793283	T	C	0.30754	0.0506242	0.0156991	0.00126128	-0.663174	0.0183296	1.23809e-286	-0.0763363	0.0237665	0.00131849	0.560958	3	-0.122919	-0.029754	0.926505	0.884336	0.970684	1309.03
ENSG00000238083	17	44610946	rs17692129	17	44793283	T	C	0.30754	0.0506242	0.0156991	0.00126128	-0.656247	0.0170092	0	-0.077142	0.024006	0.0013115	0.496535	4	-0.124194	-0.0300902	0.925758	0.883209	0.970358	1488.56
ENSG00000185829	17	44625578	rs17692129	17	44793283	T	C	0.30754	0.0506242	0.0156991	0.00126128	-0.315721	0.0184622	1.45881e-65	-0.160345	0.0506008	0.00153064	0.447826	4	-0.259523	-0.0611674	0.85185	0.77142	0.940666	292.442
ENSG00000176358	17	47920525	rs72839112	17	47857790	T	G	0.201389	-0.0984837	0.040603	0.0152862	0.260483	0.0168032	3.36268e-54	-0.378081	0.157772	0.0165583	0.0799423	13	-0.687314	-0.0688479	0.685175	0.502925	0.933469	240.312
ENSG00000204584	17	47924735	rs72839114	17	47859370	A	G	0.201389	-0.0984759	0.040603	0.0152943	1.32704	0.0200206	0	-0.0742074	0.0306172	0.0153627	0.251552	20	-0.134217	-0.0141977	0.928479	0.8744	0.985903	4393.53
ENSG00000154945	17	48777918	rs9889919	17	48787960	A	G	0.156746	0.0387203	0.0172427	0.0247292	-0.120062	0.0087033	2.73153e-43	-0.322503	0.145505	0.026662	0.593727	20	-0.607693	-0.0373132	0.724334	0.544606	0.963374	190.302
ENSG00000008294	17	49118880	rs12452645	17	49120487	A	G	0.40377	0.0331988	0.0161594	0.0399319	-0.127028	0.00877591	1.75338e-47	-0.261351	0.128487	0.0419445	0.223562	20	-0.513186	-0.00951648	0.770011	0.598586	0.990529	209.515
ENSG00000121057	17	55180581	rs11079277	17	55187278	A	G	0.0525794	-0.0432785	0.0203234	0.0332139	0.0982066	0.00998177	7.67721e-23	-0.440688	0.211737	0.0374067	0.858137	3	-0.855693	-0.0256835	0.643593	0.424989	0.974644	96.798
ENSG00000153944	17	55547629	rs3826301	17	55710036	C	T	0.384921	0.0527881	0.0196069	0.00709545	-0.0813525	0.00980128	1.0394e-16	-0.648881	0.253373	0.0104382	0.578667	13	-1.14549	-0.15227	0.52263	0.318067	0.858756	68.8932
ENSG00000008283	17	61516702	rs7208461	17	61200132	C	T	0.093254	-0.0406611	0.0180664	0.0244079	-0.102344	0.00927603	2.6429e-28	0.397297	0.180161	0.0274377	0.0596726	13	0.0441814	0.750413	1.4878	1.04517	2.11787	121.731
ENSG00000108622	17	62088974	rs58370062	17	62105389	G	A	0.230159	0.0418202	0.0169118	0.0134042	-0.207645	0.00902696	4.37013e-117	-0.201402	0.0819149	0.0139451	0.196213	20	-0.361955	-0.0408488	0.817584	0.696314	0.959974	529.127
ENSG00000256826	17	62487773	rs58006129	17	62625463	T	A	0.030754	-0.0844436	0.0324374	0.00923379	0.487741	0.0392921	2.21619e-35	-0.173132	0.0679522	0.0108388	0.998286	10	-0.306318	-0.0399457	0.841027	0.736152	0.960842	154.088
ENSG00000108854	17	62598299	rs8076385	17	62998487	C	T	0.0198413	-0.0753704	0.0330152	0.0224362	0.145319	0.0224618	9.82631e-11	-0.518656	0.240921	0.0313341	0.423394	16	-0.990861	-0.0464508	0.59532	0.371257	0.954611	41.8558
ENSG00000214174	17	62967181	rs12938589	17	62986362	C	A	0.0128968	-0.0684058	0.029625	0.0209402	1.13107	0.0203656	0	-0.0604788	0.0262146	0.0210513	0.817874	19	-0.111859	-0.00909818	0.941314	0.89417	0.990943	3084.5
ENSG00000120063	17	63029895	rs12944877	17	63035254	G	A	0.0218254	-0.0577437	0.0236494	0.0146201	-0.370981	0.0126845	4.93156e-188	0.155651	0.06397	0.0149664	0.312968	16	0.0302698	0.281032	1.16842	1.03073	1.3245	855.375
ENSG00000108946	17	66478612	rs11870376	17	66478612	T	C	0.250992	0.0385381	0.0186732	0.0390355	0.0856097	0.00938312	7.2535e-20	0.45016	0.223631	0.0441186	0.500552	20	0.0118432	0.888477	1.56856	1.01191	2.43142	83.2437
ENSG00000109062	17	72755141	rs750018	17	72771637	T	C	0.268849	0.0322388	0.0157103	0.0401624	0.195848	0.00792343	6.91853e-135	0.164611	0.0804927	0.0408504	0.182807	6	0.00684531	0.322377	1.17893	1.00687	1.3804	610.959
ENSG00000167862	17	73013060	rs2307009	17	73042767	A	C	0.0386905	0.141652	0.0500267	0.00463255	-0.181053	0.0219932	1.8381e-16	-0.78238	0.292198	0.0074159	0.563528	12	-1.35509	-0.209672	0.457316	0.257925	0.81085	67.7696
ENSG00000167863	17	73039019	rs4435292	17	73035793	T	C	0.230159	0.032925	0.016274	0.0430566	-0.264735	0.018811	5.53437e-45	-0.12437	0.0621048	0.0452225	0.837856	13	-0.246095	-0.00264459	0.883053	0.781848	0.997359	198.061
ENSG00000180901	17	73045327	rs4435292	17	73035793	T	C	0.230159	0.032925	0.016274	0.0430566	-0.39808	0.00833015	0	-0.0827095	0.0409178	0.043243	0.48546	20	-0.162908	-0.00251061	0.920619	0.849669	0.997493	2283.68
ENSG00000073350	17	73546225	rs1671019	17	73569927	T	G	0.264881	0.0477401	0.0164307	0.00366623	-0.135105	0.00953326	1.3656e-45	-0.353355	0.124144	0.00442252	0.282914	20	-0.596677	-0.110033	0.702328	0.550638	0.895805	200.845
ENSG00000175931	17	74417410	rs4238989	17	74463388	C	G	0.581349	-0.0328207	0.0159831	0.0400276	-0.125602	0.0094128	1.28732e-40	0.261306	0.128749	0.0424001	0.321092	16	0.00895796	0.513654	1.29862	1.009	1.67139	178.056
ENSG00000141570	17	77770706	rs72847429	17	77908532	T	C	0.407738	-0.0386917	0.016874	0.0218494	0.0774952	0.0128066	1.4377e-09	-0.499279	0.232851	0.032017	0.412507	9	-0.955667	-0.042891	0.606968	0.384556	0.958016	36.6169
ENSG00000141582	17	77810091	rs9799	17	77910156	T	C	0.407738	-0.0384385	0.0168787	0.0227662	0.140093	0.00984022	5.41499e-46	-0.274378	0.122014	0.0245285	0.501172	20	-0.513525	-0.0352306	0.760045	0.598382	0.965383	202.686
ENSG00000167291	17	77957894	rs9799	17	77910156	T	C	0.407738	-0.0384385	0.0168787	0.0227662	0.313763	0.0096717	7.16171e-231	-0.122508	0.0539267	0.0231018	0.564234	20	-0.228204	-0.0168117	0.884699	0.795962	0.983329	1052.44
ENSG00000171246	17	78446295	rs34177980	17	78669788	T	C	0.0585317	0.0636504	0.0228776	0.00539896	-0.10574	0.010385	2.38609e-24	-0.601949	0.224288	0.00727852	0.565543	16	-1.04155	-0.162345	0.547743	0.352906	0.850148	103.673
ENSG00000141564	17	78729395	rs4062178	17	78676905	C	T	0.0585317	0.0646829	0.0228979	0.00473042	-0.341037	0.0101999	4.19571e-245	-0.189665	0.0673812	0.00488058	0.270301	15	-0.321732	-0.0575978	0.827236	0.724892	0.94403	1117.92
ENSG00000169727	17	80011956	rs11077966	17	80012449	A	G	0.0833333	0.0833008	0.0270016	0.00203526	-0.120484	0.0184113	5.98951e-11	-0.691387	0.247766	0.00526283	0.818136	5	-1.17701	-0.205766	0.500881	0.308199	0.814024	42.8243
ENSG00000264548	17	80173665	rs7503212	17	80125576	T	C	0.0565476	0.0657672	0.0186234	0.000413323	0.163472	0.0264673	6.55801e-10	0.402314	0.131231	0.00217162	0.625835	9	0.145101	0.659527	1.49528	1.15616	1.93388	38.1476
ENSG00000262339	17	80938007	rs2168934	17	80920747	T	C	0.164683	-0.0417336	0.0182125	0.0219356	0.241064	0.0266634	1.5525e-19	-0.173122	0.0779393	0.0263343	0.0502039	20	-0.325883	-0.020361	0.841035	0.72189	0.979845	81.7398
ENSG00000132205	18	2881509	rs631459	18	2915812	T	C	0.399802	-0.0393036	0.0181177	0.0300566	-0.218115	0.00927912	3.54145e-122	0.180197	0.0834179	0.0307596	0.419146	18	0.0166979	0.343696	1.19745	1.01684	1.41015	552.532
ENSG00000264644	18	9678867	rs72955957	18	9682652	C	A	0.0337302	0.0397139	0.019028	0.0368757	0.461925	0.0231062	6.5434e-89	0.0859748	0.0414167	0.0379081	0.189558	7	0.00479807	0.167152	1.08978	1.00481	1.18193	399.656
ENSG00000255112	18	11852921	rs113373974	18	11917083	A	C	0.157738	0.0512344	0.0259859	0.048653	-0.227512	0.0121285	1.65297e-78	-0.225194	0.114847	0.0498998	0.150201	20	-0.450294	-9.388e-05	0.798361	0.637441	0.999906	351.88
ENSG00000141458	18	21126584	rs7227589	18	21075192	T	G	0.215278	0.051073	0.0218249	0.0192775	-0.330142	0.00981014	2.80877e-248	-0.1547	0.0662673	0.0195702	0.715642	20	-0.284584	-0.0248161	0.856672	0.752327	0.975489	1132.53
ENSG00000134030	18	46227502	rs9964218	18	46173360	C	A	0.0109127	0.0421401	0.0199403	0.0345748	-0.0928227	0.0119282	7.15001e-15	-0.453985	0.222602	0.0414056	0.555756	5	-0.890285	-0.0176851	0.635092	0.410539	0.98247	60.5562
ENSG00000265681	18	47016872	rs17656050	18	47021774	G	A	0.0357143	-0.101738	0.0460277	0.0270801	1.02561	0.0236197	0	-0.099198	0.0449367	0.0272787	0.418251	13	-0.187274	-0.0111221	0.905563	0.829217	0.98894	1885.45
ENSG00000141646	18	48552912	rs4390682	18	48552453	A	G	0.456349	0.0384933	0.0159102	0.0155453	0.167484	0.00822259	3.1633e-92	0.229832	0.0956629	0.0162825	0.993011	20	0.0423327	0.417331	1.25839	1.04324	1.51791	414.887
ENSG00000134444	18	59914423	rs10503067	18	59947299	T	C	0.134921	0.0340252	0.017033	0.0457594	-0.330517	0.00921837	1.5817e-281	-0.102945	0.0516143	0.0460962	0.272515	20	-0.204109	-0.00178097	0.902177	0.815373	0.998221	1285.52
ENSG00000099804	19	536900	rs2288952	19	538930	G	A	0.589286	-0.0338355	0.0157695	0.0319029	0.283272	0.0101691	9.08615e-171	-0.119445	0.0558339	0.032412	0.394771	20	-0.228879	-0.0100106	0.887413	0.795424	0.990039	775.965
ENSG00000197540	19	546976	rs6510823	19	533872	G	C	0.0684524	0.0558485	0.0259863	0.031622	-0.204484	0.0144434	1.67619e-45	-0.273119	0.128538	0.0336025	0.0502198	20	-0.525053	-0.0211845	0.761002	0.591524	0.979038	200.438
ENSG00000175221	19	880589	rs891206	19	872255	A	G	0.587302	-0.0337	0.0159265	0.0343471	-0.493335	0.00898308	0	0.0683105	0.0323073	0.034481	0.863426	7	0.00498819	0.131633	1.0707	1.005	1.14069	3016.01
ENSG00000065000	19	2132726	rs10413398	19	2106696	C	T	0.330357	-0.0365435	0.017921	0.0414353	-0.263758	0.010818	2.69391e-131	0.138549	0.068182	0.0421487	0.204439	20	0.00491228	0.272186	1.14861	1.00492	1.31283	594.453
ENSG00000005206	19	2341858	rs73520573	19	2335169	G	T	0.031746	0.0679467	0.0280357	0.0153681	0.120156	0.0163379	1.9179e-13	0.565489	0.245671	0.0213457	0.898852	3	0.0839738	1.047	1.76031	1.0876	2.8491	54.0877
ENSG00000171105	19	7203155	rs2860179	19	7184275	T	C	0.094246	0.0612503	0.0292843	0.0364771	0.115729	0.0137697	4.29321e-17	0.529255	0.260759	0.0423903	0.889986	20	0.0181674	1.04034	1.69767	1.01833	2.83019	70.6375
ENSG00000181143	19	9025769	rs74427329	19	9126801	C	G	0.014881	-0.0656411	0.0302136	0.0298126	-0.18655	0.0196059	1.81709e-21	0.351868	0.166128	0.0341702	0.68748	5	0.0262571	0.677479	1.42172	1.0266	1.96891	90.5351
ENSG00000188000	19	9297886	rs73494602	19	9264401	A	G	0.0654762	-0.0971593	0.027515	0.00041378	1.18224	0.0173752	0	-0.0821827	0.023305	0.00042126	0.402668	18	-0.12786	-0.0365049	0.921104	0.879976	0.964153	4629.69
ENSG00000180739	19	10626115	rs142829131	19	10636320	T	C	0.272817	-0.0454277	0.0204109	0.0260369	0.162938	0.0108986	1.54819e-50	-0.278804	0.126648	0.0277078	0.935673	17	-0.527034	-0.0305739	0.756688	0.590353	0.969889	223.513
ENSG00000129347	19	10670237	rs34511467	19	10680896	C	G	0.183532	-0.0452505	0.0210836	0.031853	-0.222226	0.0112946	3.50396e-86	0.203624	0.0954376	0.0328767	0.916443	12	0.0165663	0.390682	1.22584	1.0167	1.47799	387.122
ENSG00000161914	19	11605490	rs76918697	19	11652334	A	T	0.0327381	-0.104767	0.0474691	0.0273105	0.156921	0.0237027	3.5823e-11	-0.66764	0.318869	0.0362802	0.997987	12	-1.29262	-0.0426568	0.512918	0.27455	0.95824	43.8295
ENSG00000105612	19	12989153	rs2974752	19	13056557	G	A	0.200397	0.0412637	0.0168255	0.0141889	0.29394	0.00803776	8.60928e-293	0.140381	0.0573699	0.0144069	0.528603	20	0.027936	0.252826	1.15071	1.02833	1.28766	1337.36
ENSG00000240616	19	13005320	rs2974755	19	13062663	C	T	0.199405	0.0402954	0.0168383	0.0167078	0.0929984	0.0110979	5.30179e-17	0.433291	0.188299	0.0213867	0.546551	18	0.064225	0.802357	1.54232	1.06633	2.23079	70.2214
ENSG00000105607	19	13013430	rs2974752	19	13056557	G	A	0.200397	0.0412637	0.0168255	0.0141889	0.339524	0.00810544	0	0.121534	0.049641	0.0143549	0.226729	20	0.0242376	0.21883	1.12923	1.02453	1.24462	1754.64
ENSG00000179115	19	13039072	rs2965214	19	13029188	G	A	0.151786	0.0356061	0.0169536	0.03571	0.167758	0.00828639	3.93178e-91	0.212247	0.101602	0.0367079	0.243728	12	0.0131071	0.411387	1.23645	1.01319	1.50891	409.86
ENSG00000123146	19	14505425	rs62122578	19	14493302	A	G	0.154762	0.0471044	0.0196817	0.0166971	0.135552	0.0109295	2.53609e-35	0.347499	0.147875	0.0187757	0.737834	5	0.057664	0.637334	1.41552	1.05936	1.89143	153.819
ENSG00000267453	19	15969268	rs62106156	19	15980424	T	C	0.213294	-0.0369198	0.0170054	0.0299268	-0.70173	0.00998694	0	0.0526125	0.0242451	0.0300048	0.485221	20	0.0050921	0.100133	1.05402	1.00511	1.10532	4937.14
ENSG00000105393	19	17385108	rs12986312	19	17414138	T	G	0.131944	-0.039173	0.0170579	0.0216491	-0.203579	0.0112133	1.168e-73	0.192422	0.0844577	0.0227076	0.414929	10	0.0268849	0.357959	1.21218	1.02725	1.43041	329.609
ENSG00000130312	19	17410535	rs34641950	19	17411507	C	G	0.132937	-0.0414764	0.0169336	0.0143113	0.417678	0.00963061	0	-0.0993024	0.0406069	0.0144668	0.562347	8	-0.178892	-0.0197129	0.905469	0.836196	0.98048	1880.94
ENSG00000130311	19	17427218	rs11666036	19	17431495	T	C	0.143849	-0.0455262	0.0168139	0.00677595	0.132528	0.0126773	1.40471e-25	-0.343521	0.131057	0.00876311	0.350934	15	-0.600393	-0.0866493	0.709269	0.548596	0.916999	109.285
ENSG00000130299	19	17449636	rs11666309	19	17451187	G	A	0.142857	-0.0450094	0.0168103	0.00741754	0.165277	0.00944049	1.2625e-68	-0.272328	0.102893	0.00812777	0.507546	15	-0.473998	-0.0706577	0.761604	0.622508	0.931781	306.504
ENSG00000254503	19	17528468	rs4808632	19	17518544	T	C	0.215278	0.0425619	0.0193559	0.0278837	-0.125152	0.0141706	1.03e-18	-0.340081	0.15938	0.0328616	0.979473	11	-0.652466	-0.0276962	0.711713	0.52076	0.972684	78.0008
ENSG00000269481	19	17529099	rs4808632	19	17518544	T	C	0.215278	0.0425619	0.0193559	0.0278837	-0.171484	0.0259079	3.6164e-11	-0.248197	0.118938	0.0369088	0.989275	8	-0.481315	-0.0150785	0.780206	0.61797	0.985035	43.811
ENSG00000269439	19	17611248	rs56123959	19	17617645	A	G	0.376984	0.0362451	0.0156967	0.0209387	0.39505	0.0184465	9.47913e-102	0.0917481	0.0399637	0.0216882	0.708607	14	0.0134192	0.170077	1.09609	1.01351	1.1854	458.644
ENSG00000130517	19	18466078	rs11671526	19	18455476	G	A	0.410714	0.0324344	0.0156586	0.0383257	-0.1057	0.00907656	2.4218e-31	-0.306853	0.150467	0.0414162	0.978784	8	-0.601768	-0.0119377	0.735759	0.547842	0.988133	135.615
ENSG00000268030	19	18670477	rs2058077	19	18671055	C	T	0.308532	-0.0335984	0.0162391	0.0385478	-0.279201	0.0207221	2.23689e-41	0.120338	0.0588445	0.0408537	0.484491	20	0.00500278	0.235673	1.12788	1.00502	1.26576	181.538
ENSG00000105700	19	18674384	rs2283616	19	18682495	A	C	0.308532	-0.0331786	0.0162264	0.0408818	0.100543	0.00990493	3.28659e-24	-0.329994	0.164629	0.04502	0.62279	20	-0.652667	-0.00732116	0.718928	0.520655	0.992706	103.039
ENSG00000221983	19	18685450	rs62137090	19	18677057	A	G	0.310516	-0.0327887	0.0161674	0.042552	-0.399385	0.01028	0	0.0820979	0.0405358	0.0428348	0.421946	20	0.00264773	0.161548	1.08556	1.00265	1.17533	1509.38
ENSG00000006015	19	18701320	rs4808823	19	18698019	T	C	0.385913	-0.0312211	0.0158121	0.0483237	0.509675	0.00898265	0	-0.0612569	0.0310427	0.04846	0.885153	20	-0.122101	-0.000413208	0.940582	0.885059	0.999587	3219.42
ENSG00000064489	19	19279888	rs61061000	19	19283268	T	C	0.124008	0.0515006	0.0249422	0.0389422	-0.302157	0.0287747	8.56508e-26	-0.170443	0.0841277	0.0427645	0.890111	13	-0.335333	-0.00555271	0.843291	0.7151	0.994463	110.267
ENSG00000268995	19	21371578	rs67876192	19	21753089	C	A	0.417659	0.0363105	0.0164907	0.0276739	-0.118998	0.0201248	3.3593e-09	-0.305136	0.147876	0.0390694	0.323184	20	-0.594973	-0.015299	0.737023	0.551577	0.984817	34.9636
ENSG00000268521	19	21472578	rs67876192	19	21753089	C	A	0.417659	0.0363105	0.0164907	0.0276739	-0.28308	0.0204576	1.51591e-43	-0.128269	0.0589875	0.0296662	0.631768	20	-0.243885	-0.0126535	0.879617	0.783578	0.987426	191.474
ENSG00000182141	19	21493094	rs67876192	19	21753089	C	A	0.417659	0.0363105	0.0164907	0.0276739	-0.258684	0.0091063	1.65241e-177	-0.140366	0.0639397	0.0281426	0.59627	20	-0.265688	-0.0150442	0.86904	0.766678	0.985068	806.966
ENSG00000172687	19	21551918	rs4809152	19	21781974	T	G	0.426587	0.0342396	0.0164873	0.0378268	-0.426315	0.0179645	1.72643e-124	-0.0803153	0.0388218	0.0385631	0.816161	20	-0.156406	-0.00422457	0.922825	0.855212	0.995784	563.159
ENSG00000213976	19	21567823	rs2928211	19	21541297	A	G	0.269841	-0.0415183	0.0188045	0.0272521	-0.259002	0.0221737	1.6016e-31	0.160301	0.0738893	0.0300467	0.0679985	20	0.015478	0.305124	1.17386	1.0156	1.35679	136.436
ENSG00000196268	19	21595148	rs67876192	19	21753089	C	A	0.417659	0.0363105	0.0164907	0.0276739	-0.408338	0.00811975	0	-0.0889226	0.0404236	0.0278232	0.0794447	17	-0.168153	-0.00969234	0.914916	0.845225	0.990354	2529.03
ENSG00000268119	19	21636876	rs67876192	19	21753089	C	A	0.417659	0.0363105	0.0164907	0.0276739	-0.705233	0.0178087	0	-0.0514872	0.0234194	0.0279148	0.545699	20	-0.0973892	-0.00558518	0.949816	0.907203	0.99443	1568.2
ENSG00000197013	19	21709278	rs67876192	19	21753089	C	A	0.417659	0.0363105	0.0164907	0.0276739	-0.8389	0.0129385	0	-0.0432835	0.0196689	0.0277637	0.219283	20	-0.0818345	-0.00473246	0.95764	0.921424	0.995279	4203.9
ENSG00000268555	19	21761874	rs67876192	19	21753089	C	A	0.417659	0.0363105	0.0164907	0.0276739	-1.03247	0.0146199	0	-0.0351684	0.0159798	0.0277496	0.563672	20	-0.0664888	-0.00384799	0.965443	0.935673	0.996159	4987.31
ENSG00000268240	19	21773832	rs67876192	19	21753089	C	A	0.417659	0.0363105	0.0164907	0.0276739	-0.77124	0.017304	0	-0.0470807	0.0214081	0.027864	0.445993	20	-0.0890406	-0.00512082	0.95401	0.914808	0.994892	1986.49
ENSG00000268433	19	21860687	rs67876192	19	21753089	C	A	0.417659	0.0363105	0.0164907	0.0276739	-0.94334	0.015677	0	-0.0384914	0.0174929	0.0277782	0.718133	20	-0.0727775	-0.00420532	0.96224	0.929808	0.995804	3620.85
ENSG00000198521	19	22011339	rs35998933	19	21772288	T	C	0.422619	0.0341169	0.0164604	0.0382041	-0.260433	0.0154221	5.60842e-64	-0.131001	0.0636782	0.0396643	0.47614	20	-0.25581	-0.00619173	0.877217	0.774289	0.993827	285.171
ENSG00000160321	19	22154755	rs67876192	19	21753089	C	A	0.417659	0.0363105	0.0164907	0.0276739	-0.264184	0.0124879	2.4714e-99	-0.137444	0.0627584	0.0285208	0.818705	20	-0.26045	-0.0144375	0.871583	0.770704	0.985666	447.542
ENSG00000076650	19	33596617	rs35310199	19	33468410	A	C	0.268849	0.0514762	0.0205344	0.0121823	-0.45025	0.0158401	1.00429e-177	-0.114328	0.0457837	0.0125201	0.0904814	20	-0.204064	-0.0245919	0.891965	0.81541	0.975708	807.963
ENSG00000130876	19	33708163	rs11671925	19	33718053	A	G	0.201389	0.0378448	0.0185305	0.0411216	-0.0762138	0.0106682	9.0653e-13	-0.496561	0.252879	0.0495725	0.0639607	4	-0.992204	-0.00091816	0.60862	0.370759	0.999082	51.037
ENSG00000268947	19	35754728	rs2005927	19	35754951	T	C	0.164683	0.0594369	0.0235945	0.0117652	0.393296	0.0306401	1.03061e-37	0.151125	0.0611361	0.013438	0.153974	20	0.0312982	0.270952	1.16314	1.03179	1.31121	164.763
ENSG00000105698	19	35765299	rs7247282	19	35707480	G	A	0.10119	-0.0413168	0.0183305	0.0241964	-0.144237	0.00921781	3.44992e-55	0.286452	0.128398	0.0256835	0.476451	11	0.0347919	0.538112	1.33169	1.0354	1.71277	244.849
ENSG00000105677	19	36037462	rs7599	19	36038390	A	G	0.260913	-0.0389356	0.0167443	0.0200553	-0.201443	0.00878106	1.82889e-116	0.193284	0.0835478	0.0206979	0.957767	20	0.0295303	0.357038	1.21323	1.02997	1.42909	526.272
ENSG00000126267	19	36144444	rs4806187	19	36149761	A	G	0.383929	-0.0375033	0.0156795	0.0167629	0.353716	0.00776754	0	-0.106027	0.044389	0.0169138	0.0705495	20	-0.193029	-0.0190246	0.8994	0.824458	0.981155	2073.68
ENSG00000011590	19	36201684	rs17776834	19	36188129	G	A	0.093254	0.0555619	0.0201625	0.00585652	0.257853	0.0120499	1.37091e-101	0.215479	0.0788394	0.00627346	0.113347	20	0.0609538	0.370004	1.24046	1.06285	1.44774	457.907
ENSG00000167595	19	36255487	rs61375471	19	36155347	G	A	0.230159	0.0563001	0.0202558	0.00544503	0.0991456	0.013316	9.6505e-14	0.567853	0.218075	0.00921598	0.293653	20	0.140426	0.99528	1.76447	1.15076	2.70548	55.4369
ENSG00000225872	19	36284282	rs56237993	19	36281236	A	T	0.14881	0.0618114	0.0199097	0.00190542	0.0872981	0.0158597	3.7043e-08	0.70805	0.261841	0.00684845	0.42526	20	0.194842	1.22126	2.03003	1.21512	3.39145	30.2984
ENSG00000180479	19	38065678	rs1038084	19	38030682	A	C	0.151786	-0.0378496	0.0173733	0.0293616	0.135529	0.00920453	4.50771e-49	-0.279272	0.129584	0.0311505	0.367397	20	-0.533257	-0.0252874	0.756334	0.586691	0.97503	216.801
ENSG00000104835	19	39423200	rs2099339	19	39410119	G	A	0.563492	0.0445037	0.0157278	0.00466026	-0.409595	0.00764308	0	-0.108653	0.0384519	0.00471798	0.841338	20	-0.184019	-0.0332873	0.897042	0.83192	0.967261	2871.92
ENSG00000197782	19	40585952	rs2569656	19	40602831	C	T	0.196429	-0.065522	0.027415	0.0168485	0.37842	0.0149824	9.34538e-141	-0.173146	0.0727696	0.0173419	0.215734	20	-0.315774	-0.0305176	0.841015	0.729224	0.969943	637.948
ENSG00000090006	19	41117257	rs2303728	19	41114065	T	G	0.28373	-0.0406419	0.0175388	0.0204894	-0.288819	0.00962267	6.36738e-198	0.140718	0.0609067	0.0208671	0.21314	17	0.0213409	0.260095	1.1511	1.02157	1.29705	900.866
ENSG00000077312	19	41263918	rs13108	19	41271104	C	T	0.207341	-0.0508889	0.0236329	0.0312946	-0.284561	0.0150913	2.62331e-79	0.178833	0.08359	0.0324031	0.356435	20	0.0149966	0.342669	1.19582	1.01511	1.4087	355.547
ENSG00000167601	19	41746389	rs1709138	19	41719851	A	G	0.458333	-0.0381157	0.0156977	0.0151782	0.132452	0.0079709	5.24953e-62	-0.287769	0.119774	0.0162793	0.134614	20	-0.522526	-0.053012	0.749935	0.593021	0.948369	276.123
ENSG00000130202	19	45370958	rs4803767	19	45372959	T	C	0.239087	0.0415851	0.0190473	0.0290168	0.75606	0.00804082	0	0.0550024	0.0251996	0.0290604	0.378491	16	0.00561118	0.104394	1.05654	1.00563	1.11004	8841.21
ENSG00000104866	19	45622994	rs10412988	19	45612774	G	C	0.0644841	0.0429106	0.0207606	0.0387409	0.396103	0.0200498	7.12304e-87	0.108332	0.0526981	0.039811	0.306959	5	0.00504372	0.21162	1.11442	1.00506	1.23568	390.298
ENSG00000179846	19	45658208	rs10412988	19	45612774	G	C	0.0644841	0.0429106	0.0207606	0.0387409	-0.0891216	0.0115174	1.0099e-14	-0.481484	0.241114	0.0458347	0.787688	3	-0.954067	-0.00890056	0.617866	0.385171	0.991139	59.8766
ENSG00000189114	19	45683531	rs10412988	19	45612774	G	C	0.0644841	0.0429106	0.0207606	0.0387409	-0.137376	0.0105077	4.64841e-39	-0.312359	0.153	0.0411944	0.879411	3	-0.612239	-0.012479	0.731719	0.542136	0.987599	170.925
ENSG00000170604	19	46388121	rs3745926	19	46387503	C	T	0.3125	0.0633572	0.0220256	0.00402068	-0.0583638	0.0106162	3.84991e-08	-1.08556	0.425922	0.0108119	0.0636736	12	-1.92037	-0.250753	0.337713	0.146553	0.778215	30.2238
ENSG00000182013	19	46972284	rs12151337	19	46976735	T	C	0.175595	0.0399781	0.0187317	0.0328224	0.511284	0.00974525	0	0.0781916	0.0366669	0.032967	0.784247	20	0.00632448	0.150059	1.08133	1.00634	1.1619	2752.57
ENSG00000160013	19	47126050	rs75660000	19	47119227	C	T	0.0793651	0.0513058	0.0238546	0.0314942	-0.34882	0.00974694	1.72207e-280	-0.147084	0.06851	0.0318014	0.223683	20	-0.281364	-0.0128044	0.863221	0.754754	0.987277	1280.76
ENSG00000105499	19	48582587	rs3730926	19	48648237	A	G	0.314484	-0.0491378	0.0213452	0.0213319	0.780371	0.00955189	0	-0.0629672	0.0273635	0.0213837	0.198544	20	-0.1166	-0.00933474	0.938974	0.889941	0.990709	6674.58
ENSG00000105438	19	48890318	rs62132010	19	48883003	C	T	0.544643	-0.0336044	0.0158725	0.0342484	-0.072887	0.00816515	4.39302e-19	0.461048	0.22381	0.0393985	0.745911	20	0.0223804	0.899716	1.58573	1.02263	2.4589	79.6841
ENSG00000105464	19	48923160	rs62132010	19	48883003	C	T	0.544643	-0.0336044	0.0158725	0.0342484	-0.05094	0.00814258	3.94981e-10	0.659686	0.328952	0.0449181	0.9229	19	0.0149401	1.30443	1.93418	1.01505	3.68559	39.1376
ENSG00000104870	19	50019831	rs59774409	19	50016748	T	C	0.0228175	0.107515	0.0358875	0.00273653	-0.442984	0.0156233	7.45034e-177	-0.242706	0.081464	0.00288902	0.294335	20	-0.402375	-0.0830366	0.784502	0.66873	0.920317	803.953
ENSG00000142552	19	50040547	rs57215012	19	50038072	T	C	0.0248016	0.097761	0.0380303	0.010152	-0.613821	0.0154963	0	-0.159266	0.062087	0.0103113	0.809628	20	-0.280957	-0.0375755	0.852769	0.755061	0.963122	1569.02
ENSG00000267861	19	52094962	rs6509556	19	52094516	C	T	0.15873	-0.0433576	0.0193399	0.0249695	0.268326	0.0278369	5.46121e-22	-0.161586	0.0739999	0.0289922	0.342207	13	-0.306626	-0.0165462	0.850793	0.735926	0.98359	92.9146
ENSG00000105568	19	52711989	rs61063927	19	52690790	C	T	0.208333	0.0429248	0.0177083	0.0153508	0.156677	0.00883466	2.27511e-70	0.273969	0.114075	0.0163207	0.170089	20	0.050382	0.497556	1.31517	1.05167	1.6447	314.507
ENSG00000187902	19	55947168	rs10402153	19	55955936	G	C	0.338294	0.0436646	0.0189988	0.0215457	0.0885107	0.0131493	1.6827e-11	0.493326	0.226817	0.0296304	0.14097	12	0.0487647	0.937887	1.63775	1.04997	2.55458	45.3092
ENSG00000218891	19	56090555	rs2902748	19	56096558	A	G	0.184524	0.0593002	0.0252185	0.0187004	0.186366	0.0101364	1.70702e-75	0.318192	0.136419	0.0196766	0.974482	20	0.0508108	0.585573	1.37464	1.05212	1.79602	338.038
ENSG00000179943	19	56108041	rs693289	19	56111036	C	T	0.375	0.0379072	0.016671	0.0229752	-0.059614	0.00815133	2.6047e-13	-0.635878	0.292854	0.0299075	0.306397	15	-1.20987	-0.0618842	0.52947	0.298235	0.939992	53.4859
ENSG00000171443	19	56112946	rs2037240	19	56114611	C	T	0.014881	0.0496894	0.0228256	0.029487	0.109317	0.0109928	2.66781e-23	0.454544	0.213746	0.0334568	0.558266	8	0.0356018	0.873486	1.57545	1.03624	2.39525	98.8915
ENSG00000125826	20	399876	rs6139109	20	391025	C	T	0.19246	0.0573894	0.0220142	0.00913608	0.545686	0.011642	0	0.105169	0.0404046	0.00924379	0.56476	20	0.025976	0.184362	1.1109	1.02632	1.20245	2197
ENSG00000149488	20	2569841	rs6050670	20	2606116	T	C	0.431548	0.0390185	0.0168287	0.0204183	0.0781997	0.00861572	1.1223e-19	0.49896	0.222112	0.0246764	0.354963	13	0.0636205	0.9343	1.64701	1.06569	2.54543	82.381
ENSG00000125901	20	3027745	rs6076463	20	3012815	T	C	0.287698	-0.053934	0.0176503	0.00224533	-0.0948281	0.0091053	2.12688e-25	0.568756	0.193976	0.00336682	0.403111	20	0.188563	0.948949	1.76607	1.20751	2.58299	108.464
ENSG00000101236	20	3954148	rs6052313	20	4058518	T	G	0.0664683	-0.059823	0.0252681	0.0179073	-0.28578	0.0114824	9.88661e-137	0.209332	0.0888172	0.0184287	0.425939	12	0.0352503	0.383414	1.23285	1.03588	1.46728	619.439
ENSG00000125845	20	6754619	rs6140415	20	7744251	A	G	0.151786	0.0748871	0.0205834	0.000274524	0.260354	0.0110159	1.70797e-123	0.287636	0.0799905	0.000323307	0.210358	8	0.130855	0.444417	1.33327	1.1398	1.55958	558.584
ENSG00000198547	20	31230170	rs28429301	20	31274077	G	A	0.100198	0.039097	0.0190409	0.0400424	0.0875447	0.0111707	4.61441e-15	0.446595	0.22484	0.0470029	0.808133	11	0.0059086	0.887281	1.56298	1.00593	2.42852	61.4185
ENSG00000078747	20	33025119	rs4911153	20	32961547	T	C	0.59623	0.0328062	0.0158634	0.0386358	-0.17708	0.00789177	1.65372e-111	-0.185262	0.0899628	0.039464	0.378551	20	-0.361589	-0.00893491	0.830887	0.696569	0.991105	503.489
ENSG00000078814	20	33576723	rs6120825	20	33671141	C	A	0.107143	-0.059123	0.0192176	0.0020944	0.131464	0.00986154	1.5284e-40	-0.449727	0.150023	0.00272015	0.212195	18	-0.743772	-0.155682	0.637802	0.475318	0.855831	177.715
ENSG00000101000	20	33762520	rs35381853	20	33790171	C	T	0.608135	0.0337694	0.0157995	0.0325672	0.110369	0.00815146	9.1037e-42	0.305968	0.144924	0.0347527	0.209956	20	0.021917	0.590019	1.35794	1.02216	1.80402	183.326
ENSG00000269202	20	33790320	rs34542479	20	33790120	G	C	0.608135	0.0338338	0.0157975	0.0322151	0.56138	0.0178024	2.97156e-218	0.060269	0.0282053	0.0326146	0.136574	20	0.00498661	0.115551	1.06212	1.005	1.12249	994.39
ENSG00000131051	20	34310882	rs1886695	20	34180535	G	A	0.154762	-0.0429493	0.0205846	0.0369352	0.123397	0.00958038	5.81849e-38	-0.348057	0.16899	0.039434	0.666517	20	-0.679277	-0.0168366	0.706059	0.506983	0.983304	165.899
ENSG00000124193	20	42089406	rs12481236	20	42079295	C	T	0.303571	-0.0358907	0.0157524	0.0227013	-0.0810605	0.00885114	5.27701e-20	0.442764	0.200253	0.0270338	0.669215	20	0.0502681	0.83526	1.557	1.05155	2.30541	83.8726
ENSG00000168612	20	44511885	rs4810474	20	44504480	T	A	0.412698	-0.0414882	0.0162439	0.0106468	-0.0804479	0.00813591	4.69312e-23	0.515715	0.208546	0.0134016	0.712912	20	0.106965	0.924465	1.67484	1.1129	2.52052	97.7726
ENSG00000100979	20	44534096	rs441346	20	44539492	G	C	0.409722	-0.0369936	0.0160888	0.0214852	0.57403	0.00729913	0	-0.0644454	0.0280398	0.0215415	0.594618	20	-0.119403	-0.00948739	0.937587	0.88745	0.990557	6184.82
ENSG00000100982	20	44569964	rs34293711	20	44587186	T	C	0.228175	0.0371884	0.0158629	0.0190594	-0.0476873	0.00808807	3.7242e-09	-0.779839	0.357976	0.029371	0.415619	8	-1.48147	-0.078206	0.45848	0.227303	0.924774	34.7629
ENSG00000198026	20	44589062	rs34293711	20	44587186	T	C	0.228175	0.0371884	0.0158629	0.0190594	-0.0472348	0.00808815	5.2201e-09	-0.787309	0.36188	0.0295844	0.220285	5	-1.49659	-0.0780242	0.455068	0.223891	0.924942	34.1056
ENSG00000124160	20	44704107	rs4812994	20	44729089	C	A	0.425595	-0.0379625	0.0156818	0.0154864	0.0607233	0.00811549	7.29773e-14	-0.625172	0.27143	0.0212645	0.228596	14	-1.15717	-0.0931692	0.535169	0.314373	0.911039	55.9862
ENSG00000064655	20	45670377	rs1572053	20	45526660	A	G	0.338294	0.0417105	0.0160016	0.00914324	0.052244	0.00832335	3.4561e-10	0.798379	0.331647	0.0160703	0.994385	13	0.148351	1.44841	2.22194	1.15992	4.25633	39.3982
ENSG00000101040	20	45911713	rs6066239	20	45831077	G	C	0.479167	0.0537999	0.0156723	0.000597365	-0.122124	0.00803857	3.9832e-52	-0.440536	0.131567	0.000812836	0.204039	20	-0.698407	-0.182665	0.643691	0.497377	0.833047	230.805
ENSG00000224397	20	48890177	rs3761181	20	48895112	A	G	0.304563	0.0590777	0.0157347	0.000173616	-0.579358	0.0180615	9.22879e-226	-0.101971	0.0273443	0.000192124	0.0788201	20	-0.155566	-0.0483762	0.903056	0.855931	0.952775	1028.93
ENSG00000203999	20	48920358	rs1971480	20	48897080	G	T	0.170635	0.0722361	0.016514	1.2186e-05	0.271958	0.00934844	4.62545e-186	0.265615	0.0614051	1.52111e-05	0.0891315	20	0.145261	0.385969	1.30423	1.15634	1.47104	846.302
ENSG00000233077	20	48932563	rs4811018	20	48898447	A	G	0.167659	0.0717478	0.0165155	1.39733e-05	0.175781	0.0149316	5.41609e-32	0.408166	0.100148	4.58916e-05	0.0602164	20	0.211876	0.604456	1.50406	1.23599	1.83026	138.59
ENSG00000124205	20	57888264	rs7264992	20	57814866	T	C	0.552579	0.0366151	0.0157906	0.0204061	0.184033	0.008061	2.3097e-115	0.19896	0.0862447	0.0210591	0.430956	9	0.0299204	0.368	1.22013	1.03037	1.44484	521.211
ENSG00000149657	20	60703975	rs6089664	20	60714525	G	A	0.22619	0.0472792	0.0197245	0.0165307	-0.191054	0.0143968	3.42823e-40	-0.247465	0.104911	0.0183337	0.142907	20	-0.453091	-0.0418394	0.780778	0.635661	0.959024	176.109
ENSG00000101150	20	62509770	rs6062570	20	62524957	A	T	0.329365	-0.0637495	0.0213125	0.00277907	-0.167563	0.0122276	9.66136e-43	0.380452	0.130186	0.00347377	0.126381	12	0.125287	0.635617	1.46295	1.13347	1.88819	187.791
ENSG00000235888	21	40369356	rs4414759	21	40356374	C	T	0.423611	0.0506906	0.016901	0.00270633	-0.191388	0.0222374	7.52591e-18	-0.264858	0.0935159	0.00462263	0.171214	20	-0.448149	-0.0815668	0.767315	0.638809	0.921671	74.0732
ENSG00000225431	21	44027279	rs2252337	21	44110463	T	C	0.568452	0.0333514	0.015847	0.0353265	-0.146563	0.0209868	2.87711e-12	-0.227556	0.112927	0.043897	0.3314	10	-0.448893	-0.00621908	0.796478	0.638334	0.9938	48.7704
ENSG00000235878	21	47613032	rs9982623	21	47691216	T	C	0.181548	0.0886903	0.022515	8.17655e-05	-0.525115	0.0286641	5.77357e-75	-0.168897	0.0438564	0.000117569	0.682851	20	-0.254856	-0.0829385	0.844596	0.775028	0.920408	335.608
ENSG00000160285	21	47628549	rs34358516	21	47691314	T	C	0.181548	0.0861114	0.0225455	0.000133752	-0.722624	0.010826	0	-0.119165	0.0312505	0.000137172	0.670677	20	-0.180416	-0.057914	0.887661	0.834923	0.943731	4455.42
ENSG00000215424	21	47664217	rs9982623	21	47691216	T	C	0.181548	0.0886903	0.022515	8.17655e-05	-0.294383	0.0128375	2.25948e-116	-0.301276	0.0776024	0.000103473	0.584564	20	-0.453377	-0.149175	0.739874	0.635479	0.861418	525.853
ENSG00000182362	21	47711958	rs35210219	21	47769134	T	A	0.206349	0.0688033	0.0201158	0.000625403	0.775684	0.0107851	0	0.0887002	0.0259623	0.000634317	0.173469	20	0.0378141	0.139586	1.09275	1.03854	1.1498	5172.75
ENSG00000069998	22	17632289	rs2159068	22	17653955	C	G	0.0892857	0.0643149	0.0208166	0.00200433	-0.240892	0.00996403	3.96018e-129	-0.266986	0.0871173	0.00217908	0.111387	20	-0.437736	-0.0962361	0.765684	0.645496	0.90825	584.487
ENSG00000185252	22	20755575	rs887023	22	20761899	C	T	0.455357	-0.0448902	0.0156199	0.00405425	0.216061	0.00795286	1.56462e-162	-0.207766	0.0726974	0.00426368	0.515263	20	-0.350253	-0.0652791	0.812397	0.70451	0.936806	738.085
ENSG00000169635	22	21788722	rs388371	22	22020694	T	C	0.22123	0.0370099	0.0176701	0.036216	0.0550325	0.00817574	1.6827e-11	0.67251	0.33627	0.0455098	0.257658	11	0.0134208	1.3316	1.95915	1.01351	3.78709	45.309
ENSG00000185651	22	21941029	rs5754100	22	21916166	C	T	0.395833	-0.0449164	0.0173734	0.00972792	0.717322	0.00938837	0	-0.0626168	0.0242337	0.0097697	0.263871	7	-0.110115	-0.0151187	0.939303	0.895731	0.984995	5837.78
ENSG00000211642	22	22569422	rs5750741	22	22569448	T	A	0.321429	-0.0384299	0.0190607	0.0437814	-0.681139	0.0184646	6.96142e-298	0.0564201	0.0280253	0.0440957	0.280999	20	0.00149051	0.11135	1.05804	1.00149	1.11779	1360.79
ENSG00000211649	22	22724218	rs2078662	22	22717616	G	A	0.198413	0.0571441	0.0262175	0.0292853	-0.47146	0.0290129	2.23361e-59	-0.121207	0.0561072	0.0307517	0.105123	13	-0.231177	-0.0112369	0.885851	0.793599	0.988826	264.063
ENSG00000224144	22	22775155	rs5751047	22	22774476	A	C	0.285714	-0.0736938	0.0205717	0.000340596	-0.23774	0.0370519	1.3953e-10	0.309977	0.0991028	0.00176101	0.763738	7	0.115736	0.504218	1.36339	1.1227	1.65569	41.1703
ENSG00000211654	22	22782123	rs165694	22	22783380	G	C	0.394841	-0.0436804	0.0168115	0.00937001	-0.701006	0.0303261	3.22647e-118	0.0623111	0.024133	0.00982337	0.177256	20	0.0150104	0.109612	1.06429	1.01512	1.11584	534.331
ENSG00000099958	22	24179002	rs735750	22	24187123	G	A	0.260913	0.0370992	0.015795	0.0188343	-0.120903	0.00899506	3.47713e-41	-0.306852	0.132622	0.0206824	0.340912	20	-0.566791	-0.0469129	0.735759	0.567343	0.954171	180.662
ENSG00000231466	22	25745899	rs133247	22	25804659	T	C	0.100198	-0.0428399	0.0202874	0.034716	-0.180562	0.0252005	7.77873e-13	0.237259	0.117135	0.0428145	0.808055	13	0.0076744	0.466844	1.26777	1.0077	1.59495	51.3375
ENSG00000100068	22	25774364	rs13056801	22	25803932	G	A	0.0138889	0.0442446	0.0200911	0.0276516	0.234783	0.0102252	1.13889e-116	0.188449	0.0859659	0.0283694	0.290584	20	0.0199558	0.356942	1.20738	1.02016	1.42895	527.217
ENSG00000235954	22	28359966	rs2267128	22	28316173	A	G	0.246032	-0.0954169	0.036125	0.00825905	0.396074	0.022157	1.82051e-71	-0.240907	0.0921981	0.008977	0.794014	20	-0.421615	-0.0601987	0.785915	0.655986	0.941577	319.544
ENSG00000186998	22	29628713	rs12484227	22	29585080	A	G	0.0912698	-0.0582961	0.0291206	0.0452971	-0.217549	0.0217297	1.35539e-23	0.267968	0.136507	0.0496431	0.539049	20	0.00041428	0.535522	1.30731	1.00041	1.70834	100.232
ENSG00000242114	22	30823281	rs12484252	22	30675073	T	C	0.257937	-0.0391025	0.0187239	0.0367638	0.187596	0.00969389	1.96077e-83	-0.20844	0.100389	0.0378645	0.208552	20	-0.405202	-0.0116776	0.81185	0.666842	0.98839	374.499
ENSG00000185339	22	31013045	rs5997694	22	30992834	A	G	0.27381	0.038391	0.0157096	0.0145338	0.351564	0.0077774	0	0.109201	0.0447501	0.014678	0.722477	20	0.0214908	0.196911	1.11539	1.02172	1.21764	2043.34
ENSG00000167065	22	31055957	rs136369	22	31123292	C	T	0.0297619	0.0550235	0.021366	0.0100159	-0.578065	0.0097237	0	-0.0951856	0.0369959	0.0100859	0.298215	8	-0.167698	-0.0226736	0.909204	0.84561	0.977581	3534.19
ENSG00000138942	22	31579583	rs4141404	22	31675185	A	C	0.123016	0.0350583	0.0167721	0.0365932	0.53202	0.0138598	0	0.0658966	0.031572	0.0368716	0.226506	20	0.00401548	0.127778	1.06812	1.00402	1.1363	1473.47
ENSG00000182541	22	31642145	rs737887	22	31696615	A	G	0.125	0.0361728	0.0167627	0.0309329	-0.0619015	0.00898764	5.68211e-12	-0.584361	0.283777	0.0394726	0.601314	20	-1.14056	-0.0281581	0.557462	0.319639	0.972235	47.4363
ENSG00000100100	22	31683049	rs4820963	22	31698166	C	T	0.125	0.0361729	0.0167627	0.0309321	-0.514421	0.00877715	0	-0.0703177	0.0326076	0.0310463	0.250586	20	-0.134229	-0.0064068	0.932098	0.87439	0.993614	3435.03
ENSG00000228839	22	31711246	rs5997949	22	31701821	A	G	0.125	0.0361723	0.0167627	0.030935	-0.300081	0.0208587	6.29907e-47	-0.120542	0.0564855	0.0328402	0.60893	20	-0.231254	-0.00983042	0.88644	0.793538	0.990218	206.968
ENSG00000100105	22	31732004	rs4820963	22	31698166	C	T	0.125	0.0361729	0.0167627	0.0309321	-0.081114	0.00930804	2.923e-18	-0.445951	0.212898	0.0362001	0.505853	20	-0.863231	-0.0286709	0.640215	0.421797	0.971736	75.9408
ENSG00000198089	22	31949623	rs5997898	22	31572963	A	C	0.532738	0.0367608	0.0157178	0.0193455	-0.258226	0.00788429	2.84348e-235	-0.142359	0.0610233	0.0196555	0.374608	20	-0.261965	-0.0227533	0.86731	0.769538	0.977504	1072.69
ENSG00000128245	22	32347018	rs9606887	22	32347771	C	A	0.118056	0.0433963	0.0175555	0.0134375	0.41291	0.00886965	0	0.105099	0.0425764	0.0135692	0.209407	20	0.0216493	0.188549	1.11082	1.02189	1.2075	2167.19
ENSG00000100292	22	35783280	rs133415	22	35806238	T	G	0.189484	-0.0498763	0.0201177	0.0131668	-0.352072	0.0113321	6.41808e-212	0.141665	0.0573224	0.0134597	0.293331	20	0.0293131	0.254017	1.15219	1.02975	1.28919	965.255
ENSG00000100297	22	35808739	rs133415	22	35806238	T	G	0.189484	-0.0498763	0.0201177	0.0131668	-0.612096	0.016361	2.4934e-306	0.0814844	0.032939	0.0133685	0.498167	20	0.016924	0.146045	1.0849	1.01707	1.15725	1399.65
ENSG00000100320	22	36279628	rs7289456	22	36270541	A	G	0.0674603	-0.0627715	0.0251506	0.0125664	-0.0892451	0.0121283	1.8613e-13	0.70336	0.297584	0.0180999	0.710306	18	0.120095	1.28662	2.02053	1.1276	3.62055	54.1463
ENSG00000259421	22	39466547	rs139341	22	39507583	T	C	0.169643	0.0421965	0.0162267	0.00931065	0.412764	0.0225298	5.64764e-75	0.102229	0.0397063	0.0100347	0.698045	18	0.0244047	0.180053	1.10764	1.0247	1.19728	335.652
ENSG00000100311	22	39630060	rs5750782	22	39634923	A	G	0.0982143	0.0487915	0.0173587	0.0049422	-0.321193	0.00938999	1.97573e-256	-0.151907	0.0542266	0.0050891	0.336562	6	-0.258191	-0.0456229	0.859068	0.772448	0.955402	1170.04
ENSG00000100413	22	41931209	rs36100462	22	41819800	C	T	0.1875	-0.0376026	0.0171624	0.0284531	0.0764418	0.009718	3.66158e-15	-0.491911	0.233063	0.0348032	0.661545	18	-0.948714	-0.0351075	0.611457	0.387239	0.965502	61.874
ENSG00000189306	22	42910891	rs13504	22	42908897	C	T	0.0515873	-0.0409764	0.0198359	0.0388499	-0.705782	0.0105236	0	0.0580581	0.0281182	0.0389428	0.104593	9	0.00294643	0.11317	1.05978	1.00295	1.11982	4497.93
ENSG00000183569	22	42960005	rs137100	22	42990074	T	C	0.0803571	-0.0587134	0.0196044	0.0027453	-0.254702	0.0169098	2.8621e-51	0.230518	0.0784767	0.00330969	0.483103	7	0.0767037	0.384332	1.25925	1.07972	1.46863	226.876
ENSG00000100243	22	43029710	rs3788594	22	43090249	A	C	0.295635	0.0369788	0.0158504	0.019649	0.169577	0.00798837	5.26565e-100	0.218065	0.094033	0.0203936	0.421944	18	0.0337603	0.40237	1.24367	1.03434	1.49536	450.627
ENSG00000128274	22	43102715	rs4822187	22	43100579	G	A	0.349206	0.032838	0.0160589	0.0408705	-0.16653	0.00807896	2.10677e-94	-0.19719	0.0969059	0.041865	0.548069	20	-0.387126	-0.00725444	0.821035	0.679006	0.992772	424.888
ENSG00000230319	22	43441481	rs9612003	22	43491269	A	C	0.453373	0.0321292	0.0156762	0.0404082	-0.168921	0.0227271	1.0648e-13	-0.190202	0.0962655	0.0481763	0.299073	14	-0.378882	-0.00152162	0.826792	0.684626	0.99848	55.2433
ENSG00000100300	22	43553384	rs6973	22	43559137	T	G	0.244048	-0.0383305	0.0180509	0.0337155	-0.281075	0.0104668	7.59475e-159	0.136371	0.0644215	0.0342718	0.149193	9	0.0101049	0.262637	1.14611	1.01016	1.30035	721.135
ENSG00000226328	22	45544686	rs547698	22	45527845	T	C	0.404762	0.0380704	0.0184603	0.0391805	-1.01939	0.0171276	0	-0.0373462	0.01812	0.0392984	0.1423	20	-0.0728614	-0.001831	0.963343	0.92973	0.998171	3542.32
ENSG00000093000	22	45571807	rs547698	22	45527845	T	C	0.404762	0.0380704	0.0184603	0.0391805	-0.262055	0.00896813	1.05858e-187	-0.145276	0.0706196	0.0396701	0.235622	20	-0.28369	-0.00686158	0.864784	0.753	0.993162	853.849
ENSG00000260708	22	47158125	rs12389	22	47158179	A	G	0.388889	0.0345915	0.016453	0.035514	-0.827684	0.0167698	0	-0.0417931	0.0198964	0.0356815	0.522929	20	-0.08079	-0.00279616	0.959068	0.922387	0.997208	2435.98
ENSG00000073150	22	50613941	rs6010198	22	50610628	G	A	0.205357	0.0443874	0.0191091	0.0201874	-0.277521	0.00920525	1.13591e-199	-0.159943	0.0690605	0.0205595	0.302312	20	-0.295302	-0.0245844	0.852192	0.744307	0.975715	908.909
ENSG00000205560	22	51012594	rs131756	22	51021599	C	T	0.426587	0.0379102	0.0157827	0.016305	-0.435942	0.0141408	1.08117e-208	-0.0869615	0.0363134	0.0166316	0.215387	20	-0.158136	-0.0157872	0.916712	0.853734	0.984337	950.407
ENSG00000100288	22	51028631	rs131756	22	51021599	C	T	0.426587	0.0379102	0.0157827	0.016305	-0.176903	0.00930811	1.54459e-80	-0.2143	0.0899267	0.0171698	0.262728	20	-0.390556	-0.0380437	0.807106	0.67668	0.962671	361.2

## Sheet: TableS2
Table S2. The heterogeneity and pleiotropy analysis in the significance results of MR analysis of UKB-PPP cis-pQTLs and COAD
Exposures	Outcome	Number of SNPs	Heterogeneity				Pleiotropy
			MR-Egger Q satistic	MR-Egger Q p value	IVW Q satistic	IVW Q p value	MR-Egger intercept	MR-Egger intercept p value	MR-PRESSO Global Test P value
VCAM1	COAD	2	N.A.	N.A.	0.445389	0.504533	N.A.	N.A.	N.A.
DBI	COAD	4	1.86979	0.392627	2.72005	0.436831	0.036296	0.453823	0.48
ACAA1	COAD	2	N.A.	N.A.	0.00411179	0.948872	N.A.	N.A.	N.A.
HEG1	COAD	2	N.A.	N.A.	0.154219	0.694536	N.A.	N.A.	N.A.
IGFBP3	COAD	6	4.07304	0.396211	4.10635	0.534208	0.0292951	0.865272	0.65
GIMAP7	COAD	5	1.42171	0.700453	2.17331	0.703918	-0.0173152	0.449751	0.75
CD72	COAD	2	N.A.	N.A.	0.357447	0.549927	N.A.	N.A.	N.A.
B4GAT1	COAD	2	N.A.	N.A.	0.000782896	0.977678	N.A.	N.A.	N.A.
CFHR5	COAD	7	5.02419	0.412935	5.19116	0.51954	-0.0120411	0.700408	0.72
ENPP5	COAD	7	4.59188	0.467685	6.39734	0.380181	-0.0223309	0.236807	0.39
HYAL1	COAD	2	N.A.	N.A.	0.0163795	0.898163	N.A.	N.A.	N.A.
LRP11	COAD	5	1.72903	0.6305	1.84253	0.764693	0.00592629	0.758383	0.81
NCR1	COAD	3	3.04354	0.0810589	4.08501	0.129704	0.0783887	0.663041	N.A.
POSTN	COAD	3	0.752564	0.385666	0.756863	0.684935	-0.00104874	0.958322	N.A.
SPARCL1	COAD	8	6.91145	0.329114	9.36891	0.227243	0.0375269	0.194423	0.33

## Sheet: Table S3
Table S3. The instrumental variables in MR analysis of UKB-PPP cis-pQTLs on COAD
SNP	effect_allele.exposure	other_allele.exposure	effect_allele.outcome	other_allele.outcome	beta.exposure	beta.outcome	eaf.exposure	eaf.outcome	remove	palindromic	ambiguous	chr	pos	se.outcome	samplesize.outcome	pval.outcome	chr.exposure	pos.exposure	se.exposure	samplesize.exposure	pval.exposure	action	mr_keep	rsq.exposure	effective_n.exposure	rsq.outcome	effective_n.outcome	steiger_dir	steiger_pval	R2	F	FMean	F_pow_beta_se
rs1265957	G	A	G	A	0.297273	-0.0544568	0.952234	0.977853	FALSE	FALSE	FALSE	19	58347310	0.0526803	353919	0.301265	19	58347310	0.0166904	33995	5.80497027196875e-71	2	TRUE	0.00924599773894307	33995	3.01929133835012e-06	353919	TRUE	1.8278176287872e-62	0.00803902697536671	275.485277551191	493.217058681097	317.232330550885
rs435442	A	G	A	G	0.303837	-0.0598563	0.978647	0.976271	FALSE	FALSE	FALSE	19	58296461	0.0509854	353919	0.240399	19	58296461	0.0252287	33995	2.10377843976648e-33	2	TRUE	0.00424866975027393	33995	3.89426012859765e-06	353919	TRUE	7.34973441396e-29	0.00385830258109902	131.663276398463	493.217058681097	145.041263248768
rs112083647	A	T	A	T	-0.294208	0.0603644	0.0127324	0.0228963	FALSE	TRUE	FALSE	11	78481813	0.0519974	353919	0.245678	11	78481813	0.0343515	33042	1.08442619576707e-17	2	TRUE	0.002215207360245	33042	3.80798686787155e-06	353919	TRUE	4.21136848481137e-15	0.00217612635990198	72.0560179311709	493.217058681097	73.3529431620831
rs67930048	T	C	T	C	-0.420745	0.0310006	0.0461641	0.035438	FALSE	FALSE	FALSE	11	78699633	0.0429822	353919	0.47076	11	78699633	0.0187151	33042	6.29506182857207e-112	2	TRUE	0.0150667773828229	33042	1.46980884081623e-06	353919	TRUE	4.54738056135894e-100	0.0155899944387611	523.250894796622	493.217058681097	505.42139639243
rs76470233	G	C	G	C	-0.658418	0.0112674	0.0904457	0.142422	FALSE	TRUE	FALSE	11	77237869	0.0224015	353919	0.61498	11	77237869	0.0133184	33042	1e-200	2	TRUE	0.0688758297229821	33042	7.14811434469671e-07	353919	TRUE	0	0.0713263403835934	2537.62154430798	493.217058681097	2443.98919788571
rs323500	T	C	T	C	0.131661	-0.0053096	0.289876	0.351079	FALSE	FALSE	FALSE	17	42988528	0.0164866	353919	0.74741	17	42988528	0.00797006	33533	2.66011247574194e-61	2	TRUE	0.00807280401124913	33533	2.9306223386847e-07	353919	TRUE	2.34487610837803e-55	0.00713658996468679	241.017037879764	493.217058681097	272.892196519899
rs113284266	T	C	T	C	-0.41661	-0.0667579	0.0157488	0.0067888	FALSE	FALSE	FALSE	3	51096877	0.096056	353919	0.487063	3	51096877	0.0318264	33375	3.75232113902751e-39	2	TRUE	0.00510816556224934	33375	1.36475382867386e-06	353919	TRUE	9.22523328296134e-35	0.00538074978277123	180.543220394342	493.217058681097	171.350093957991
rs190682742	T	C	T	C	-1.23987	0.125653	0.0110262	0.0100929	FALSE	FALSE	FALSE	3	52052996	0.076431	353919	0.100175	3	52052996	0.0362523	33375	1e-200	2	TRUE	0.0338629403926097	33375	7.63663264679521e-06	353919	TRUE	5.16677108802993e-225	0.0335268654515013	1157.70634559403	493.217058681097	1169.7180006549
rs2229067	T	C	T	C	-0.177497	0.058631	0.014016	0.036337	FALSE	FALSE	FALSE	9	130885205	0.0423183	353919	0.165907	9	130885205	0.0316278	33533	1.99953955595982e-08	2	TRUE	0.000938403947312805	33533	5.42368423990019e-06	353919	TRUE	7.22449478076947e-07	0.000870775068872337	29.223405847598	493.217058681097	31.4951779566615
rs147043078	A	G	A	G	0.357813	0.0462248	0.011252	0.00892456	FALSE	FALSE	FALSE	9	133024109	0.0824178	353919	0.574893	9	133024109	0.0373531	33985	9.77912505721244e-22	2	TRUE	0.00269293647604371	33985	8.88804482817424e-07	353919	TRUE	2.71402211573515e-19	0.00284877118369824	97.0863679830573	493.217058681097	91.7611672597918
rs7032782	T	G	T	G	-0.242099	-0.0296012	0.0308165	0.0155614	FALSE	FALSE	FALSE	9	133479446	0.0633049	353919	0.640072	9	133479446	0.0225186	33985	5.8573341442584e-27	2	TRUE	0.00338974364183604	33985	6.17792011147185e-07	353919	TRUE	4.28041440209426e-24	0.00350110641007235	119.396117646318	493.217058681097	115.585463269721
rs75685923	T	C	T	C	-0.354562	-0.0482399	0.0451523	0.0145247	FALSE	FALSE	FALSE	9	133410109	0.0659494	353919	0.464494	9	133410109	0.0183273	33985	2.19836600699141e-83	2	TRUE	0.0108935322978479	33985	1.51178147634992e-06	353919	TRUE	3.05199513020331e-74	0.0108399768955608	372.411870918228	493.217058681097	374.272052772827
rs77607486	T	G	T	G	0.206802	-0.0953147	0.0141101	0.0157267	FALSE	FALSE	FALSE	9	133063483	0.0637341	353919	0.134783	9	133063483	0.0330018	33985	3.69555780674935e-10	2	TRUE	0.00115417312373193	33985	6.31934239883386e-06	353919	TRUE	2.99501229103481e-08	0.00118986577809117	40.4833785235588	493.217058681097	39.2675868571666
rs7849542	A	G	A	G	0.342467	0.0156966	0.300708	0.361213	FALSE	FALSE	FALSE	9	133167143	0.0163596	353919	0.337321	9	133167143	0.00832825	33985	1e-200	2	TRUE	0.04740004905229	33985	2.60113724225711e-06	353919	TRUE	0	0.0493254432343857	1763.19701153777	493.217058681097	1690.94682961241
rs9411367	T	C	T	C	0.467294	0.00518925	0.165219	0.276584	FALSE	FALSE	FALSE	9	133243126	0.0176204	353919	0.768375	9	133243126	0.01032	33985	1e-200	2	TRUE	0.0569005903732544	33985	2.45062089070074e-07	353919	TRUE	0	0.0602341727556063	2178.13612009691	493.217058681097	2050.31701103449
rs156265	G	C	G	C	-0.125267	0.0411765	0.144316	0.185675	FALSE	TRUE	FALSE	3	38129319	0.0201885	353919	0.0413904	3	38129319	0.0108057	32907	4.48848729274599e-31	2	TRUE	0.00406757452381087	32907	1.17539604387101e-05	353919	TRUE	1.00066371877373e-25	0.00387553125340049	128.020503354971	493.217058681097	134.390181785679
rs76649293	G	T	G	T	-0.157208	0.0494421	0.0563295	0.126527	FALSE	FALSE	FALSE	3	38169303	0.0239069	353919	0.0386296	3	38169303	0.0165343	32907	1.94356916364769e-21	2	TRUE	0.00273983390610002	32907	1.20848319363706e-05	353919	TRUE	2.11770829459954e-17	0.00262745662985038	86.6842194322776	493.217058681097	90.4019209283572
rs61797339	T	G	T	G	0.142001	-0.00575295	0.308149	0.262008	FALSE	FALSE	FALSE	1	75724261	0.0177641	353919	0.74605	1	75724261	0.00828067	33335	6.45059833284836e-66	2	TRUE	0.00874506038527328	33335	2.96342013747792e-07	353919	TRUE	1.4949416984876e-59	0.00859777621368654	289.075077354865	493.217058681097	294.070764414664
rs7894710	A	C	A	C	-0.15593	0.0263822	0.10852	0.0982165	FALSE	FALSE	FALSE	10	123083948	0.0261007	353919	0.312119	10	123083948	0.0121324	33942	8.34449387082839e-38	2	TRUE	0.00484334638708605	33942	2.88678891606887e-06	353919	TRUE	5.22396477070385e-33	0.00470447042800529	160.424438352659	493.217058681097	165.183215909684
rs7913063	T	A	T	A	0.37434	0.00888591	0.0846732	0.0949257	FALSE	TRUE	FALSE	10	123039167	0.0266824	353919	0.739115	10	123039167	0.0135833	33942	3.46736850452525e-167	2	TRUE	0.0218876330396913	33942	3.13366436846246e-07	353919	TRUE	1.6909396655471e-150	0.0217212402464644	753.587754630118	493.217058681097	759.489697155896
rs142050326	T	C	T	C	-0.182576	-0.0492326	0.0159441	0.00491761	FALSE	FALSE	FALSE	15	88848471	0.110347	353919	0.655482	15	88848471	0.0282461	33424	1.02133919794066e-10	2	TRUE	0.00124851968051707	33424	5.62448566371323e-07	353919	TRUE	1.48324697575854e-09	0.00104601316564541	34.9964587788346	493.217058681097	41.7801881494019
rs377432141	T	C	T	C	-0.33223	-0.0374766	0.00608652	0.0200999	FALSE	FALSE	FALSE	15	88905952	0.0566128	353919	0.507984	15	88905952	0.0478669	33424	3.90121602952676e-12	2	TRUE	0.00143929271077628	33424	1.23819525352913e-06	353919	TRUE	1.2076205985981e-10	0.00133544289627531	44.6928572380262	493.217058681097	48.1733765693144
rs145898451	T	C	T	C	-0.261688	0.0751116	0.010522	0.0158674	FALSE	FALSE	FALSE	17	63823517	0.0648143	353919	0.246508	17	63823517	0.0377755	33985	4.28449854813701e-12	2	TRUE	0.0014101736485063	33985	3.79462867819916e-06	353919	TRUE	3.55528381959686e-10	0.00142594262630252	48.5270049945871	493.217058681097	47.9896047732432
rs6504163	T	C	T	C	-0.359973	0.0204855	0.626506	0.613471	FALSE	FALSE	FALSE	17	63468418	0.0160627	353919	0.202187	17	63468418	0.00782152	33985	1e-200	2	TRUE	0.0586727507655183	33985	4.59571005043971e-06	353919	TRUE	0	0.0606427258927365	2193.86362443556	493.217058681097	2118.15401167457
rs67817520	T	C	T	C	0.153392	0.0183376	0.138488	0.113649	FALSE	FALSE	FALSE	17	63631768	0.0246596	353919	0.457101	17	63631768	0.0108843	33985	4.19855648197378e-45	2	TRUE	0.00581047823853379	33985	1.56246692383616e-06	353919	TRUE	6.03741627076854e-40	0.00561447161086361	191.873859086687	493.217058681097	198.611509835918
rs75168245	A	G	A	G	-0.14033	-0.0233856	0.0461233	0.0326686	FALSE	FALSE	FALSE	17	63297353	0.0446743	353919	0.600648	17	63297353	0.0178217	33985	3.43241665012121e-15	2	TRUE	0.00182116558275887	33985	7.74247409930259e-07	353919	TRUE	1.78528270746903e-13	0.00173278092717593	58.9873063275696	493.217058681097	62.0015851518497
rs9890187	G	A	G	A	0.0939485	-0.0270682	0.841784	0.807344	FALSE	FALSE	FALSE	17	64265940	0.0199807	353919	0.175507	17	64265940	0.0103841	33985	1.46554784095591e-19	2	TRUE	0.00240289857836613	33985	5.18553630390424e-06	353919	TRUE	1.75997335952556e-16	0.00235104403682072	80.0838100673834	493.217058681097	81.8543901864282
rs11979397	T	C	T	C	-0.0548031	-0.0519324	0.181522	0.184245	FALSE	FALSE	FALSE	7	100141256	0.0202363	353919	0.010279	7	100141256	0.0093614	33187	4.79457371333887e-09	2	TRUE	0.0010316646427907	33187	1.86082299100584e-05	353919	TRUE	1.26491936044243e-06	0.000892434857758471	29.6419042232941	493.217058681097	34.2711475021552
rs139972715	A	G	A	G	0.125606	-0.0434225	0.0355144	0.0180281	FALSE	FALSE	FALSE	7	101204765	0.0572301	353919	0.44801	7	101204765	0.0196349	33187	1.58398111714294e-10	2	TRUE	0.00123164722913232	33187	1.62659153463458e-06	353919	TRUE	3.78681995975879e-09	0.00108081408658295	35.9056227661284	493.217058681097	40.9226155247759
rs314368	G	T	G	T	0.303196	0.0101909	0.476713	0.484031	FALSE	FALSE	FALSE	7	100850823	0.015671	353919	0.515497	7	100850823	0.00727726	33187	1e-200	2	TRUE	0.0497080123255913	33187	1.19489492312207e-06	353919	TRUE	0	0.0458642051743318	1595.16460546194	493.217058681097	1735.85
rs79570624	C	G	C	G	0.257331	0.0567041	0.031604	0.0139614	FALSE	TRUE	FALSE	7	101016832	0.0681648	353919	0.405483	7	101016832	0.0216965	33187	1.89932812821848e-32	2	TRUE	0.00422110300663993	33187	1.95526812670448e-06	353919	TRUE	1.41864390540062e-28	0.00405330468873458	135.056340594231	493.217058681097	140.671090438142
rs9358791	A	T	A	T	0.0675648	0.00642944	0.236794	0.275834	FALSE	TRUE	FALSE	6	24675404	0.0174931	353919	0.713216	6	24675404	0.00892358	33796	3.68977598570151e-14	2	TRUE	0.00169350718724417	33796	3.81690321976886e-07	353919	TRUE	1.05342038721083e-12	0.00164999814711178	55.8521933991161	493.217058681097	57.3275
rs10852766	C	T	C	T	0.0776409	-0.000254658	0.65913	0.754562	FALSE	FALSE	FALSE	17	75955783	0.0180896	353919	0.988768	17	75955783	0.00808345	33693	7.62079010025415e-22	2	TRUE	0.00273077629562798	33693	5.59957796821103e-10	353919	TRUE	4.75029368226147e-20	0.00270876280347683	91.5088032543842	493.217058681097	92.2545106067319
rs34243815	T	C	T	C	0.0845528	-0.0404451	0.0719406	0.0363493	FALSE	FALSE	FALSE	19	11214289	0.0416329	353919	0.331315	19	11214289	0.0138233	33896	9.55454477540034e-10	2	TRUE	0.00110263193083034	33896	2.66658798720951e-06	353919	TRUE	2.77714160886421e-08	0.000954631615433405	32.3872018202929	493.217058681097	37.4138603806749
rs74181615	A	T	A	T	0.259069	-0.0210905	0.0938474	0.0561647	FALSE	TRUE	FALSE	19	11834174	0.0335369	353919	0.529433	19	11834174	0.0123028	33896	1.94446441644811e-98	2	TRUE	0.0129138343008397	33896	1.11744462430805e-06	353919	TRUE	5.30595996780085e-88	0.011415225083182	391.375275835018	493.217058681097	443.427853618669
rs8112501	C	A	C	A	-0.106278	-0.0765011	0.0533825	0.0511627	FALSE	FALSE	FALSE	19	11543845	0.0356048	353919	0.031665	19	11543845	0.0161854	33896	5.15703406302647e-11	2	TRUE	0.00127047153064391	33896	1.3044011397346e-05	353919	TRUE	1.73860304679951e-08	0.00114153749094747	38.7354897319329	493.217058681097	43.1161398878837
rs114677688	G	C	G	C	0.220885	-0.05352	0.0160736	0.027177	FALSE	TRUE	FALSE	1	147084716	0.0479211	353919	0.264064	1	147084716	0.0315086	33906	2.37793511410136e-12	2	TRUE	0.00144741888422834	33906	3.52432295033592e-06	353919	TRUE	1.95347281306526e-10	0.00154325685449152	52.4034523817675	493.217058681097	49.1444224159371
rs116509906	A	T	A	T	0.343026	0.00532107	0.0358965	0.0250348	FALSE	TRUE	FALSE	1	147851279	0.0493159	353919	0.914077	1	147851279	0.0204796	33906	5.69901762379744e-63	2	TRUE	0.0082069401056437	33906	3.28944462349487e-08	353919	TRUE	3.00566234929903e-57	0.00814441395039655	278.395579414961	493.217058681097	280.550558975864
rs137987097	A	T	A	T	-0.699115	-0.181922	0.0126291	0.020227	FALSE	TRUE	FALSE	1	147647455	0.0595635	353919	0.00225616	1	147647455	0.0360587	33906	9.70509967245478e-84	2	TRUE	0.0109657290591407	33906	2.63570714721137e-05	353919	TRUE	3.26438682004299e-69	0.0121893335662856	418.366777434549	493.217058681097	375.90414098334
rs146706258	A	G	A	G	-1.13388	0.0598505	0.0194257	0.00902891	FALSE	FALSE	FALSE	1	147811485	0.0805744	353919	0.457604	1	147811485	0.0279247	33906	1e-200	2	TRUE	0.0463749922372198	33906	1.55897555125038e-06	353919	TRUE	0	0.048980291986565	1746.15500133152	493.217058681097	1648.75891887456
rs149184726	A	G	A	G	-0.854481	0.0123608	0.0212504	0.0406164	FALSE	FALSE	FALSE	1	147862100	0.0391464	353919	0.752186	1	147862100	0.0261951	33906	1e-200	2	TRUE	0.0304293870081702	33906	2.81713691048089e-07	353919	TRUE	9.64457367448756e-210	0.0303720092261624	1061.98728852908	493.217058681097	1064.05652492037
rs190587447	T	C	T	C	0.345804	-0.0304083	0.0182092	0.0476906	FALSE	FALSE	FALSE	1	147836502	0.0381056	353919	0.42487	1	147836502	0.0285866	33906	1.09925892401514e-33	2	TRUE	0.00429747820867932	33906	1.79930368126735e-06	353919	TRUE	1.15142322587546e-29	0.00427562733496241	145.583329226521	493.217058681097	146.330553552218
rs35011601	C	G	C	G	-0.32252	0.114717	0.055064	0.0134248	FALSE	TRUE	FALSE	1	147876208	0.0676846	353919	0.090099	1	147876208	0.0165968	33906	4.08789752111126e-84	2	TRUE	0.0110154727098146	33906	8.11653900195434e-06	353919	TRUE	1.17126881309976e-72	0.0108246396935687	371.014684450958	493.217058681097	377.628341443173
rs587693404	T	C	T	C	-0.358657	0.0716112	0.0107691	0.0116015	FALSE	FALSE	FALSE	1	147460286	0.0735133	353919	0.329995	1	147460286	0.0401399	33906	4.06536926975735e-19	2	TRUE	0.00234927379424419	33906	2.68118929691467e-06	353919	TRUE	1.66269816362587e-16	0.00274072651959087	93.1769644978231	493.217058681097	79.8373384871653
rs60322015	T	A	T	A	0.424155	0.0811706	0.0180717	0.005991	FALSE	TRUE	FALSE	1	147691507	0.106514	353919	0.446021	1	147691507	0.0295339	33906	9.00533762750655e-47	2	TRUE	0.00604675812532935	33906	1.64089951655278e-06	353919	TRUE	2.04715555203115e-41	0.00638495679449174	217.86664427108	493.217058681097	206.256470469882
rs74660908	T	G	T	G	-0.243581	0.120003	0.0226903	0.00567851	FALSE	FALSE	FALSE	1	147915412	0.105467	353919	0.255194	1	147915412	0.0261455	33906	1.20420381847176e-20	2	TRUE	0.0025534749241841	33906	3.65803628018793e-06	353919	TRUE	1.1336379939907e-17	0.00263141448539061	89.4508589987833	493.217058681097	86.7946417708532
rs7959658	G	A	G	A	0.160696	-0.00340335	0.361059	0.282102	FALSE	FALSE	FALSE	12	6645025	0.0175161	353919	0.845942	12	6645025	0.00782974	33777	1.31856031333688e-93	2	TRUE	0.0123179168864025	33777	1.06668681313781e-07	353919	TRUE	8.80418658162382e-85	0.0119145888675734	407.267665799349	493.217058681097	421.226273060168
rs77322490	T	C	T	C	0.0657608	0.00731282	0.189053	0.151874	FALSE	FALSE	FALSE	11	125831449	0.0216208	353919	0.735189	11	125831449	0.00628231	32981	1.21674620397913e-25	2	TRUE	0.00331144418318623	32981	3.23239691938953e-07	353919	TRUE	3.87635139417944e-23	0.00132598990080965	43.7878832297418	493.217058681097	109.571
rs1324551	T	C	T	C	-0.0602131	0.0313862	0.498774	0.457752	FALSE	FALSE	FALSE	10	88991759	0.0156975	353919	0.0455596	10	88991759	0.00682485	33043	1.11814982458422e-18	2	TRUE	0.00235028566690417	33043	1.12956223120721e-05	353919	TRUE	4.16427033023541e-15	0.00181279780664797	60.0054300414215	493.217058681097	77.8387319762745
rs145330457	G	C	G	C	-0.103689	-0.0291404	0.0444789	0.0316058	FALSE	TRUE	FALSE	12	52111310	0.045423	353919	0.521177	12	52111310	0.0178691	33372	6.52574350801505e-09	2	TRUE	0.00100801225473489	33372	1.16288685237408e-06	353919	TRUE	8.42610142964791e-08	0.000913881083049058	30.5241071454443	493.217058681097	33.6713100336503
rs697628	G	T	G	T	-0.0650179	-0.00949575	0.476704	0.487176	FALSE	FALSE	FALSE	12	51873997	0.0157376	353919	0.546256	12	51873997	0.00736189	33372	1.03109813184962e-18	2	TRUE	0.00233193849138901	33372	1.02867851248723e-06	353919	TRUE	1.43109254703521e-16	0.0021090752885594	70.5285924907862	493.217058681097	77.9986755714938
rs7313901	C	T	C	T	-0.0576585	0.00912362	0.142616	0.113005	FALSE	FALSE	FALSE	12	51530246	0.025278	353919	0.718151	12	51530246	0.0104258	33372	3.1956558304808e-08	2	TRUE	0.000915701294075964	33372	3.6808436822512e-07	353919	TRUE	2.21983623299364e-07	0.000813018263621086	27.1524949313177	493.217058681097	30.5849588697312
rs74492597	C	A	C	A	0.561081	0.0215428	0.0673233	0.0818522	FALSE	FALSE	FALSE	12	51891659	0.0284933	353919	0.449609	12	51891659	0.0145497	33372	1e-200	2	TRUE	0.042663027623246	33372	1.61516417136648e-06	353919	TRUE	1.12177833114511e-289	0.0395346268015229	1373.57424138412	493.217058681097	1487.10983996912
rs150416778	T	C	T	C	-0.462066	0.0741102	0.0200859	0.00717747	FALSE	FALSE	FALSE	3	51982820	0.0902758	353919	0.411686	3	51982820	0.0264537	33693	2.55858588690565e-68	2	TRUE	0.0089744148901333	33693	1.90419328005618e-06	353919	TRUE	1.30375775228376e-60	0.00840460534344929	285.559574148915	493.217058681097	305.095061728362
rs2509717	C	T	C	T	0.235814	0.0566549	0.0959488	0.0700015	FALSE	FALSE	FALSE	11	67648904	0.0301945	353919	0.0606094	11	67648904	0.0129485	32862	4.17157446120627e-74	2	TRUE	0.00999243204169689	32862	9.94749033203961e-06	353919	TRUE	1.14979379463111e-63	0.00964721017784939	320.095353597236	493.217058681097	331.665461474522
rs3758938	G	T	G	T	0.274456	-0.00554905	0.312397	0.241916	FALSE	FALSE	FALSE	11	67634891	0.0182079	353919	0.760549	11	67634891	0.00816017	32862	1e-200	2	TRUE	0.033279768352587	32862	2.62431534054788e-07	353919	TRUE	2.49668160007837e-223	0.0323608613083198	1098.94056582824	493.217058681097	1131.21992513017
rs77125470	G	T	G	T	0.0896272	-0.0346265	0.0986326	0.206793	FALSE	FALSE	FALSE	11	66713320	0.0195499	353919	0.0765297	11	66713320	0.0128346	32862	2.88403150312661e-12	2	TRUE	0.00148184707585631	32862	8.86385897304588e-06	353919	TRUE	7.18200223798848e-10	0.00142834126106028	47.002429347648	493.217058681097	48.7657583089906
rs68179743	A	C	A	C	0.165864	0.0809055	0.0549437	0.0645399	FALSE	FALSE	FALSE	14	75040954	0.0317465	353919	0.0108191	14	75040954	0.0164171	33058	5.35056938173138e-24	2	TRUE	0.00307837906813028	33058	1.83507996903257e-05	353919	TRUE	5.01002462369762e-19	0.00285699742388233	94.7114973477891	493.217058681097	102.073118226682
rs75948138	G	C	G	C	-1.26254	0.0473493	0.0110197	0.00890602	FALSE	TRUE	FALSE	14	75063338	0.0821792	353919	0.564499	14	75063338	0.0357813	33058	1e-200	2	TRUE	0.0362970194907488	33058	9.37997057712213e-07	353919	TRUE	4.12329486545358e-244	0.0347438307433036	1189.83136873919	493.217058681097	1245.02497195989
rs112239935	T	G	T	G	1.03292	-0.0137074	0.0387824	0.036748	FALSE	FALSE	FALSE	20	44478952	0.0413282	353919	0.740137	20	44478952	0.0195805	34049	1e-200	2	TRUE	0.0755589942725333	34049	3.10824778247841e-07	353919	TRUE	0	0.0795462598066441	2942.36569354141	493.217058681097	2782.82449832754
rs117371410	T	C	T	C	1.08386	-0.000366769	0.0195759	0.0144068	FALSE	FALSE	FALSE	20	44455696	0.064618	353919	0.995471	20	44455696	0.0273495	34049	1e-200	2	TRUE	0.0440944304145936	34049	9.10283759201392e-11	353919	TRUE	0	0.0450933073330935	1607.79251686047	493.217058681097	1570.53491484185
rs183214927	A	T	A	T	-0.230311	0.00926041	0.0217611	0.0200317	FALSE	TRUE	FALSE	20	44486986	0.0561224	353919	0.868941	20	44486986	0.0258425	34049	5.00725835640335e-19	2	TRUE	0.00232739185389265	34049	7.69283652414727e-08	353919	TRUE	2.67909530729651e-17	0.00225831818194271	77.0629918963579	493.217058681097	79.4255648621339
rs3212183	T	C	T	C	-0.04983	0.0298179	0.565083	0.59901	FALSE	FALSE	FALSE	20	44406498	0.0159878	353919	0.0621756	20	44406498	0.00750996	34049	3.24115648843844e-11	2	TRUE	0.00129141687851851	34049	9.8281324788135e-06	353919	TRUE	7.31986236259414e-09	0.00122047923782017	41.6044339579101	493.217058681097	44.025726028602
rs6103803	C	T	C	T	-0.181506	0.0177262	0.559036	0.624136	FALSE	FALSE	FALSE	20	44644566	0.0160996	353919	0.270881	20	44644566	0.00749777	34049	1.83653834334839e-129	2	TRUE	0.0169210492905288	34049	3.42529678193008e-06	353919	TRUE	2.31080968354435e-114	0.0162425749287608	562.14157525619	493.217058681097	586.027159648636
rs73113339	C	T	C	T	-0.17814	0.000144992	0.0326148	0.0376747	FALSE	FALSE	FALSE	20	44631548	0.0413392	353919	0.997202	20	44631548	0.0208952	34049	1.52300033898479e-17	2	TRUE	0.0021302219238662	34049	3.4758619654128e-11	353919	TRUE	3.99596420402444e-16	0.00200247475719488	68.3150572358652	493.217058681097	72.6824956876676
rs737963	C	T	C	T	0.206755	0.0271007	0.61157	0.627804	FALSE	FALSE	FALSE	22	17228881	0.016276	353919	0.0958981	22	17228881	0.00757212	33410	3.71535229097167e-164	2	TRUE	0.0218293702936478	33410	7.83358984673315e-06	353919	TRUE	1.3376571716295e-143	0.0203095815658072	692.568272776329	493.217058681097	745.550500723083
rs11244909	C	T	C	T	0.129391	-0.0111609	0.609433	0.61645	FALSE	FALSE	FALSE	10	126256024	0.0160553	353919	0.486959	10	126256024	0.00780317	32981	9.41889596522834e-62	2	TRUE	0.00826842250855956	32981	1.36539895775036e-06	353919	TRUE	4.25361515366083e-55	0.00797002433028646	264.955131230861	493.217058681097	274.957772948537
rs7082031	C	T	C	T	-0.104229	-0.00395868	0.551224	0.615553	FALSE	FALSE	FALSE	10	126350148	0.0160622	353919	0.805327	10	126350148	0.00766704	32981	4.32115654470296e-42	2	TRUE	0.00557259250845469	32981	1.71628432832174e-07	353919	TRUE	3.56846996378732e-38	0.00537483181692124	178.214451192752	493.217058681097	184.808390186983
rs7895449	T	C	T	C	-0.0769405	-0.0118804	0.370749	0.464499	FALSE	FALSE	FALSE	10	125968380	0.0157407	353919	0.450396	10	125968380	0.00797068	32981	4.77639241496418e-22	2	TRUE	0.00281745149249359	32981	1.60957760024379e-06	353919	TRUE	2.10721421074425e-19	0.00276212867728524	91.3445470410858	493.217058681097	93.1792608184085
rs112315110	C	T	C	T	-0.190952	-0.0736339	0.0164816	0.0192438	FALSE	FALSE	FALSE	1	155992792	0.0590361	353919	0.2123	1	155992792	0.0317209	33043	1.74670675585183e-09	2	TRUE	0.00109553987785997	33043	4.39558774976549e-06	353919	TRUE	6.9900752391343e-08	0.00118211649568184	39.1045372523658	493.217058681097	36.2374326569183
rs11264327	A	G	A	G	-0.304527	0.0106557	0.39907	0.442324	FALSE	FALSE	FALSE	1	155122631	0.015737	353919	0.498337	1	155122631	0.00774236	33043	1e-200	2	TRUE	0.0447279284061289	33043	1.29544235854424e-06	353919	TRUE	9.22648539691737e-302	0.04447895452392	1538.03952658375	493.217058681097	1547.05190951632
rs138190332	A	G	A	G	-0.513268	-0.0429763	0.022137	0.0244613	FALSE	FALSE	FALSE	1	155632058	0.0520884	353919	0.409334	1	155632058	0.0259079	33043	2.38122262327686e-87	2	TRUE	0.0117393025201876	33043	1.92341833274213e-06	353919	TRUE	9.03119288142193e-78	0.0114055216181117	381.197597219891	493.217058681097	392.485804159423
rs2242194	G	C	G	C	0.354267	0.00694304	0.368448	0.41348	FALSE	TRUE	FALSE	1	155017821	0.0159276	353919	0.6629	1	155017821	0.0078648	33043	1e-200	2	TRUE	0.0578562174333284	33043	5.36904441413415e-07	353919	TRUE	0	0.0584085887670374	2049.59195509718	493.217058681097	2029.01862283353
rs2364407	C	T	C	T	-0.157651	0.013519	0.89305	0.882867	FALSE	FALSE	FALSE	1	156000329	0.024403	353919	0.579586	1	156000329	0.0122798	33043	1.0013825058371e-37	2	TRUE	0.00496359865835333	33043	8.67163312485282e-07	353919	TRUE	9.85624669601258e-34	0.00474766447552636	157.615889294247	493.217058681097	164.820365415297
rs56033137	C	T	C	T	0.0593696	-0.0109261	0.40744	0.467611	FALSE	FALSE	FALSE	1	154768881	0.0157429	353919	0.48766	1	154768881	0.00769816	33043	1.23680149063224e-14	2	TRUE	0.00179688431319573	33043	1.36100228212904e-06	353919	TRUE	7.47449199158206e-13	0.00170197915308634	56.3309673291934	493.217058681097	59.4777291908678
rs143939037	T	C	T	C	-0.192506	-0.0417378	0.0286983	0.0185224	FALSE	FALSE	FALSE	7	87248197	0.059493	353919	0.482954	7	87248197	0.0232262	33436	1.14868248754611e-16	2	TRUE	0.00205046546539384	33436	1.39067401827359e-06	353919	TRUE	1.22307054392945e-14	0.00206599304846455	69.2174142790971	493.217058681097	68.6961213945035
rs17327624	T	G	T	G	-0.219194	0.00986457	0.196958	0.141841	FALSE	FALSE	FALSE	7	87587501	0.0225528	353919	0.661823	7	87587501	0.00965512	33436	4.25598413133748e-114	2	TRUE	0.0151813329880636	33436	5.40572218109461e-07	353919	TRUE	1.09543103338297e-102	0.0151984467170761	515.987069521547	493.217058681097	515.397102151768
rs2235048	A	G	A	G	-0.297982	0.000323191	0.453777	0.393546	FALSE	FALSE	FALSE	7	87509195	0.0159644	353919	0.983848	7	87509195	0.00757417	33436	1e-200	2	TRUE	0.0442453900265005	33436	1.1580088822129e-09	353919	TRUE	9.39427952488163e-305	0.0440172108367736	1539.43297285179	493.217058681097	1547.78261565177
rs28381736	G	A	G	A	-0.307297	-0.0859603	0.0172224	0.0316457	FALSE	FALSE	FALSE	7	87689689	0.0446275	353919	0.0540829	7	87689689	0.0291284	33436	5.09330871057196e-26	2	TRUE	0.0033178117447028	33436	1.04829798491646e-05	353919	TRUE	1.8603710552206e-21	0.0031966534553326	107.21965570849	493.217058681097	111.296980300785
rs73210678	A	G	A	G	-0.193576	0.00617039	0.0497772	0.048825	FALSE	FALSE	FALSE	7	88561153	0.0366921	353919	0.866452	7	88561153	0.017461	33436	1.46386153755062e-28	2	TRUE	0.00366254456055066	33436	7.99058606278363e-08	353919	TRUE	5.59524722144507e-26	0.00354477708089993	118.937684500882	493.217058681097	122.903654950361
rs75081745	A	G	A	G	-0.186706	0.03813	0.0128305	0.0462383	FALSE	FALSE	FALSE	7	88615942	0.0372789	353919	0.306388	7	88615942	0.033737	33436	3.1271592631672e-08	2	TRUE	0.000915203430203445	33436	2.9560020082303e-06	353919	TRUE	6.08321219719816e-07	0.000883043005383427	29.5497535451684	493.217058681097	30.6269413672179
rs114956296	A	G	A	G	-0.506363	-0.0313029	0.0328905	0.0142622	FALSE	FALSE	FALSE	2	206103006	0.0639907	353919	0.624715	2	206103006	0.0212891	34049	4.76430986805413e-125	2	TRUE	0.0163445688166122	34049	6.76135452088966e-07	353919	TRUE	3.32854818357286e-112	0.0163117309399001	564.574693811711	493.217058681097	565.730149865303
rs117203002	A	T	A	T	0.302088	0.00165464	0.411177	0.350062	FALSE	TRUE	FALSE	2	206272094	0.0164124	353919	0.919696	2	206272094	0.00767685	34049	1e-200	2	TRUE	0.0435016962374874	34049	2.87184777175249e-08	353919	TRUE	4.22964754184116e-304	0.0441886285254942	1574.04513098287	493.217058681097	1548.46301971642
rs13408952	T	C	T	C	0.220408	-0.325472	0.016619	0.0034199	FALSE	FALSE	FALSE	2	207288497	0.127444	353919	0.0106544	2	207288497	0.0295166	34049	8.18841791900512e-14	2	TRUE	0.00163505558039556	34049	1.84280359229425e-05	353919	TRUE	1.84765572376771e-10	0.00158785705867942	54.1477481609871	493.217058681097	55.7599078942926
rs141950547	T	C	T	C	-1.06438	0.010193	0.0243764	0.0167841	FALSE	FALSE	FALSE	2	206516844	0.0582416	353919	0.861071	2	206516844	0.0247643	34049	1e-200	2	TRUE	0.0514654305729754	34049	8.65438063338482e-08	353919	TRUE	0	0.0538859162136145	1939.14647373452	493.217058681097	1847.31645128818
rs148565219	G	A	G	A	-0.651248	-0.15374	0.0190491	0.00294984	FALSE	FALSE	FALSE	2	206726719	0.136184	353919	0.258933	2	206726719	0.0276577	34049	1.35831344658714e-122	2	TRUE	0.0160238330234246	34049	3.60096245544148e-06	353919	TRUE	3.57303514295085e-108	0.0158505571545366	548.355662205308	493.217058681097	554.447822272839
rs4419219	A	G	A	G	-0.187922	-0.14869	0.0221005	0.00975012	FALSE	FALSE	FALSE	2	206432056	0.0770997	353919	0.0537873	2	206432056	0.0256629	34049	2.42996489770323e-13	2	TRUE	0.0015724668062798	34049	1.05087765736448e-05	353919	TRUE	1.35570083640818e-10	0.00152644644121844	52.0503740924618	493.217058681097	53.6220963199546
rs71429735	A	G	A	G	-0.702321	-0.0326516	0.0119398	0.0137835	FALSE	FALSE	FALSE	2	206689744	0.0701314	353919	0.641518	2	206689744	0.0357307	34049	5.14280431948798e-86	2	TRUE	0.0112204144879058	34049	6.12466343065772e-07	353919	TRUE	3.2030697750648e-77	0.0116380913678389	400.90789956605	493.217058681097	386.356532504541
rs78652356	G	A	G	A	0.790707	0.0353309	0.0158969	0.0247715	FALSE	FALSE	FALSE	2	206664962	0.0500641	353919	0.480367	2	206664962	0.0299802	34049	2.70395836410877e-153	2	TRUE	0.0200216446222259	34049	1.40719582982276e-06	353919	TRUE	8.20767278195051e-137	0.0195620428075937	679.317713664811	493.217058681097	695.60407197988
rs111298409	A	G	A	G	-0.217736	0.112169	0.0284403	0.0191651	FALSE	FALSE	FALSE	10	133251241	0.0571866	353919	0.0498253	10	133251241	0.0241872	33895	2.21462398940568e-19	2	TRUE	0.00238529511926777	33895	1.0870536987223e-05	353919	TRUE	1.08926590125155e-15	0.00261995686739384	89.0314566829299	493.217058681097	81.0381072791102
rs118007277	A	G	A	G	-0.26953	-0.0383545	0.0253088	0.0137889	FALSE	FALSE	FALSE	10	133267241	0.0681539	353919	0.573596	10	133267241	0.0239456	33895	2.164711378703e-29	2	TRUE	0.00372419444139015	33895	8.948482911036e-07	353919	TRUE	3.70436664870265e-26	0.003584122272192	121.913609454332	493.217058681097	126.695962601704
rs12779986	C	A	C	A	-0.183143	-0.0310597	0.934493	0.96816	FALSE	FALSE	FALSE	10	133330402	0.0448958	353919	0.489052	10	133330402	0.0160374	33895	3.33349647332757e-30	2	TRUE	0.00383296522790212	33895	1.35232498715133e-06	353919	TRUE	1.043724402791e-26	0.00410652439152719	139.756344037693	493.217058681097	130.410549571144
rs141625332	T	C	T	C	0.357121	-0.0316466	0.00781843	0.0347316	FALSE	FALSE	FALSE	10	133520755	0.0430205	353919	0.461965	10	133520755	0.0461791	33895	1.0471285480509e-14	2	TRUE	0.00176142511997048	33895	1.52897759092971e-06	353919	TRUE	7.61041358606906e-13	0.00197866139989953	67.1957284208593	493.217058681097	59.8053241914985
rs3008373	C	T	C	T	-0.538762	-0.0501171	0.918793	0.946157	FALSE	FALSE	FALSE	10	133247368	0.0345436	353919	0.146826	10	133247368	0.0137711	33895	1e-200	2	TRUE	0.0432080008056765	33895	5.94747556669689e-06	353919	TRUE	2.29073767386289e-294	0.0433146743017289	1534.53201034204	493.217058681097	1530.58216680318
rs41299432	C	T	C	T	-0.269087	-0.0179667	0.0147879	0.0389191	FALSE	FALSE	FALSE	10	133535875	0.0416218	353919	0.665984	10	133535875	0.0327925	33895	2.29139520527289e-16	2	TRUE	0.00198273385634593	33895	5.26493802951645e-07	353919	TRUE	1.27138910811233e-14	0.00210985044354828	71.6603537122466	493.217058681097	67.3343045985536
rs112392635	G	T	G	T	0.206682	0.00745843	0.0236436	0.0130066	FALSE	FALSE	FALSE	8	39066130	0.0694996	353919	0.914538	8	39066130	0.0250817	33796	1.7167221078581e-16	2	TRUE	0.00200530301486028	33796	3.25408421316087e-08	353919	TRUE	4.55548605186872e-15	0.00197222875869408	66.7812064872823	493.217058681097	67.9033769306666
rs112991094	T	C	T	C	-0.142488	0.0206249	0.0225887	0.0125304	FALSE	FALSE	FALSE	8	38958547	0.0708046	353919	0.770827	8	38958547	0.0258192	33796	3.4152303402363e-08	2	TRUE	0.000900409770735563	33796	2.39750337772383e-07	353919	TRUE	2.15058176964148e-07	0.000896510066060959	30.3238468063676	493.217058681097	30.4558705556622
rs117318607	G	A	G	A	0.399152	0.0124148	0.0221521	0.0171645	FALSE	FALSE	FALSE	8	39089755	0.060165	353919	0.83652	8	39089755	0.0257817	33796	4.59198012836868e-54	2	TRUE	0.00704278538220915	33796	1.20306789334274e-07	353919	TRUE	5.29368584169238e-49	0.00690228401612232	234.876973621621	493.217058681097	239.691988438785
rs117392723	T	G	T	G	-0.124363	-0.0482375	0.0348903	0.0195827	FALSE	FALSE	FALSE	8	39365376	0.0557282	353919	0.386718	8	39365376	0.0204047	33796	1.0955192166967e-09	2	TRUE	0.00109800731083114	33796	2.11698220933926e-06	353919	TRUE	2.59976187164968e-08	0.00104158270459831	35.2359470722459	493.217058681097	37.1468465713371
rs141636923	G	A	G	A	-0.148166	0.0460047	0.0203515	0.0204887	FALSE	FALSE	FALSE	8	39072702	0.0563928	353919	0.41462	8	39072702	0.0269995	33796	4.07127089021934e-08	2	TRUE	0.000890346847100577	33796	1.88041994143034e-06	353919	TRUE	5.69092741063222e-07	0.000875374337690369	29.608318730307	493.217058681097	30.1151943192288
rs72640004	T	C	T	C	-0.115079	0.0412526	0.0394721	0.0317659	FALSE	FALSE	FALSE	8	39080587	0.0444089	353919	0.352927	8	39080587	0.0190654	33796	1.57982870296979e-09	2	TRUE	0.00107694308923306	33796	2.43814840557204e-06	353919	TRUE	3.9831423383276e-08	0.00100420498029698	33.9702161644101	493.217058681097	36.4334515113643
rs400852	G	A	G	A	0.0484363	0.0328715	0.257298	0.167419	FALSE	FALSE	FALSE	21	26843740	0.0209389	353919	0.116442	21	26843740	0.0088238	32981	4.03561753126534e-08	2	TRUE	0.000912843867629162	32981	6.96348863176775e-06	353919	TRUE	1.66025905213252e-06	0.000896649932936286	29.5971564266308	493.217058681097	30.1321838898242
rs10901263	A	G	A	G	0.158927	-0.00244761	0.255567	0.294357	FALSE	FALSE	FALSE	9	133326035	0.0172112	353919	0.886914	9	133326035	0.00848248	34090	2.52580605483196e-78	2	TRUE	0.0101929223555469	34090	5.71426907132251e-08	353919	TRUE	4.85473375712766e-71	0.00961071631957927	330.789219249601	493.217058681097	351.034403676684
rs117134959	G	A	G	A	0.187194	0.0274466	0.0199133	0.0398995	FALSE	FALSE	FALSE	9	133508935	0.0406921	353919	0.499997	9	133508935	0.0282156	34090	3.25761682966063e-11	2	TRUE	0.00128956529097732	34090	1.28544919810731e-06	353919	TRUE	8.52035864429661e-10	0.00136779677988057	46.6893181315639	493.217058681097	44.0154624514785
rs117993921	T	C	T	C	-0.217529	0.011825	0.0197859	0.009312	FALSE	FALSE	FALSE	9	133131462	0.0813129	353919	0.884374	9	133131462	0.0266456	34090	3.24638482788033e-16	2	TRUE	0.00195134253911692	34090	5.97560591173007e-08	353919	TRUE	9.10399511450137e-15	0.00183544374206721	62.6816549308722	493.217058681097	66.6474164121849
rs1611115	C	T	C	T	0.0683977	-0.0249339	0.793892	0.831192	FALSE	FALSE	FALSE	9	133635393	0.020814	353919	0.230942	9	133635393	0.00921826	34090	1.17300536915369e-13	2	TRUE	0.00161243690946887	34090	4.05476922229812e-06	353919	TRUE	1.70465306254121e-11	0.00153097911530983	52.2680373562723	493.217058681097	55.0535196971306
rs34008151	T	C	T	C	-0.135043	-0.042857	0.0298967	0.00498588	FALSE	FALSE	FALSE	9	133478465	0.109538	353919	0.69561	9	133478465	0.0221595	34090	1.10029718028291e-09	2	TRUE	0.00108830297983161	34090	4.3252608883533e-07	353919	TRUE	1.17591067897402e-08	0.00105782879744252	36.0974529724892	493.217058681097	37.1384899057309
rs4962130	C	T	C	T	-1.22647	0.0252168	0.0160971	0.0154008	FALSE	FALSE	FALSE	9	133328771	0.0640689	353919	0.693884	9	133328771	0.029857	34090	1e-200	2	TRUE	0.0471668486429554	34090	4.37707308885616e-07	353919	TRUE	0	0.0476478970368066	1705.48425223925	493.217058681097	1687.4135143715
rs3794132	C	G	C	G	0.0786467	0.026539	0.67513	0.712838	FALSE	TRUE	FALSE	11	130897857	0.0172869	353919	0.124732	11	130897857	0.00808689	33533	2.35450707618494e-22	2	TRUE	0.00281273072387332	33533	6.65933025538629e-06	353919	TRUE	9.67987386147781e-19	0.00271323880424093	91.2251258965068	493.217058681097	94.5797011334289
rs73044885	A	G	A	G	0.192702	-0.0573824	0.0548853	0.0503015	FALSE	FALSE	FALSE	11	130474168	0.0362549	353919	0.113479	11	130474168	0.0173208	33533	9.43191764387934e-29	2	TRUE	0.00367781470977459	33533	7.07814566362986e-06	353919	TRUE	2.96415223299979e-24	0.0038525031308396	129.677866868293	493.217058681097	123.776030338549
rs16875213	A	G	A	G	-0.0963434	-0.0286227	0.0682897	0.0504102	FALSE	FALSE	FALSE	5	5280338	0.0354962	353919	0.420035	5	5280338	0.0140345	33043	6.66039521298422e-12	2	TRUE	0.00142422266156786	33043	1.83719497995981e-06	353919	TRUE	2.48578972693249e-10	0.00118116354474372	39.0729762570168	493.217058681097	47.1248572504831
rs16875264	C	T	C	T	0.287411	-0.0440727	0.0301308	0.0420869	FALSE	FALSE	FALSE	5	5290697	0.039187	353919	0.260726	5	5290697	0.0206472	33043	4.78189460665909e-44	2	TRUE	0.00583031174390545	33043	3.57398153639915e-06	353919	TRUE	1.79284411299931e-38	0.00482792591979155	160.29338490358	493.217058681097	193.769064382052
rs40468	G	A	G	A	-0.122806	-0.00933446	0.338347	0.329706	FALSE	FALSE	FALSE	5	4982701	0.0166768	353919	0.575665	5	4982701	0.00745287	33043	5.30395706694539e-61	2	TRUE	0.00815050789147327	33043	8.8521985987068e-07	353919	TRUE	1.10691167955886e-54	0.00675245631988078	224.624677588968	493.217058681097	271.513907487792
rs6555331	C	T	C	T	0.0804541	-0.0317176	0.454756	0.352192	FALSE	FALSE	FALSE	5	5154345	0.0163754	353919	0.052757	5	5154345	0.00713201	33043	1.63418040992783e-29	2	TRUE	0.00383662948895078	33043	1.06001197980265e-05	353919	TRUE	1.69331969940911e-24	0.00320993095262265	106.40086804533	493.217058681097	127.254302554198
rs4656993	G	A	G	A	-0.118273	0.00145583	0.585738	0.5528	FALSE	FALSE	FALSE	1	161206347	0.0157171	353919	0.9262	1	161206347	0.00765875	32981	8.42364391438401e-54	2	TRUE	0.00717940960735594	32981	2.42423692452404e-08	353919	TRUE	4.45239195954842e-49	0.00678859217039343	225.411205935135	493.217058681097	238.481908747836
rs117056648	G	A	G	A	0.119126	0.0064593	0.0410068	0.0186185	FALSE	FALSE	FALSE	11	130182750	0.0583517	353919	0.911857	11	130182750	0.019354	33822	7.50291454414969e-10	2	TRUE	0.00111895292223232	33822	3.46228206452525e-08	353919	TRUE	5.01481178037317e-09	0.0011161293333337	37.7896722150018	493.217058681097	37.8853797863189
rs150289036	T	G	T	G	0.140964	-0.0588171	0.0221716	0.0428452	FALSE	FALSE	FALSE	11	130259413	0.0385632	353919	0.127206	11	130259413	0.0257603	33822	4.44590317301829e-08	2	TRUE	0.000884619763780667	33822	6.57289670361154e-06	353919	TRUE	1.78144035638383e-06	0.000861600826406498	29.1644680788662	493.217058681097	29.9443297569784
rs17139325	C	T	C	T	0.215152	-0.0256105	0.0279256	0.0351451	FALSE	FALSE	FALSE	11	130319024	0.0431221	353919	0.552576	11	130319024	0.0227958	33822	3.79053053942887e-21	2	TRUE	0.00262703034731069	33822	9.96631141227726e-07	353919	TRUE	9.76719923527684e-19	0.00251317534014751	85.2097370135919	493.217058681097	89.0801826893164
rs182462979	T	C	T	C	0.390077	0.0136211	0.00846636	0.0311218	FALSE	FALSE	FALSE	11	130396363	0.0459255	353919	0.766779	11	130396363	0.0417746	33822	9.8491783098082e-21	2	TRUE	0.00257148658751087	33822	2.48550730707394e-07	353919	TRUE	1.05058307690035e-18	0.00255467035224381	86.6202374654429	493.217058681097	87.1918891631404
rs188303660	T	C	T	C	0.362432	0.179748	0.00827402	0.000928389	FALSE	FALSE	FALSE	11	130402514	0.276487	353919	0.515619	11	130402514	0.0456387	33822	2.00032240786504e-15	2	TRUE	0.00186124633387521	33822	1.19419915220202e-06	353919	TRUE	1.4394966019957e-13	0.00215571490096877	73.0637826357128	493.217058681097	63.064730009186
rs55773438	G	A	G	A	0.407202	0.137039	0.0107872	0.000519145	FALSE	FALSE	FALSE	11	130444845	0.345013	353919	0.691221	11	130444845	0.0367194	33822	1.40961333652217e-28	2	TRUE	0.00362308652172507	33822	4.45775119530361e-07	353919	TRUE	1.17361204342474e-25	0.00353873676924437	120.105097861822	493.217058681097	122.978347357517
rs7130658	C	T	C	T	0.433065	0.00102452	0.805016	0.796351	FALSE	FALSE	FALSE	11	130388128	0.0195532	353919	0.958213	11	130388128	0.00967721	33822	1e-200	2	TRUE	0.0559046698028597	33822	7.75717821895245e-09	353919	TRUE	0	0.0588761841417723	2115.76044949934	493.217058681097	2002.65362221198
rs1008250	G	A	G	A	0.10608	0.0156681	0.282086	0.343788	FALSE	FALSE	FALSE	9	133532712	0.0167259	353919	0.348884	9	133532712	0.0085307	33924	1.68461242677406e-35	2	TRUE	0.00453775482075333	33924	2.47942614727293e-06	353919	TRUE	4.4912207512354e-31	0.00455775496561519	155.31605647122	493.217058681097	154.631398403138
rs1989787	T	C	T	C	-0.0474615	0.0306593	0.348872	0.319019	FALSE	FALSE	FALSE	9	133634290	0.0167358	353919	0.0669561	9	133634290	0.0078063	33924	1.20254129810778e-09	2	TRUE	0.00108852397139037	33924	9.48256816651415e-06	353919	TRUE	1.40179441381098e-07	0.00102339997398748	34.7513384364552	493.217058681097	36.9651
rs2027962	A	C	A	C	-0.055328	0.00507852	0.370608	0.424016	FALSE	FALSE	FALSE	9	133720519	0.0158952	353919	0.749347	9	133720519	0.00768285	33924	5.95525003041284e-13	2	TRUE	0.00152651235181296	33924	2.88430240084296e-07	353919	TRUE	1.17690085346068e-11	0.00142809121350566	48.5129911208998	493.217058681097	51.8615192479149
rs12044791	C	T	C	T	0.306096	-0.120169	0.00781407	0.0136165	FALSE	FALSE	FALSE	1	150276027	0.0655287	353919	0.0666791	1	150276027	0.0434215	33042	1.79680108017349e-12	2	TRUE	0.00150180280418511	33042	9.50202654142833e-06	353919	TRUE	5.50071173696326e-10	0.00145283289940785	48.0714387641938	493.217058681097	49.6941955324786
rs12067556	A	G	A	G	0.188563	-0.0106494	0.348122	0.351108	FALSE	FALSE	FALSE	1	150642059	0.0163578	353919	0.515027	1	150642059	0.00781546	33042	1.30316677845228e-128	2	TRUE	0.0173132629400487	33042	1.19756349100192e-06	353919	TRUE	3.17081602106898e-115	0.0161376669506859	541.934067541883	493.217058681097	582.108403386653
rs4587566	G	C	G	C	-0.337518	-0.0543086	0.0215094	0.00913242	FALSE	TRUE	FALSE	1	151220702	0.0816307	353919	0.505861	1	151220702	0.0258407	33042	5.46512374519873e-39	2	TRUE	0.00513698828599346	33042	1.25062816879626e-06	353919	TRUE	1.07536916605502e-34	0.00479522320699207	159.197562605722	493.217058681097	170.602475889429
rs6664145	T	C	T	C	-0.32893	-0.0615747	0.0114364	0.015759	FALSE	FALSE	FALSE	1	150042628	0.0637134	353919	0.333828	1	150042628	0.0374558	33042	1.60842198239908e-18	2	TRUE	0.00232871451081596	33042	2.63900659965683e-06	353919	TRUE	4.94805424779788e-16	0.00244641943262502	81.0279263475326	493.217058681097	77.1203186424608
rs197198	C	T	C	T	0.325288	-0.0256104	0.441194	0.43948	FALSE	FALSE	FALSE	19	1505875	0.0158781	353919	0.106759	19	1505875	0.00759597	33942	1e-200	2	TRUE	0.0512629534929521	33942	7.35073965294246e-06	353919	TRUE	0	0.052174312903004	1868.27198717473	493.217058681097	1833.87446285188
rs4807927	G	A	G	A	0.105299	0.0100298	0.0768285	0.0839851	FALSE	FALSE	FALSE	19	1423200	0.0283643	353919	0.723634	19	1423200	0.0141641	33942	1.05196187382322e-13	2	TRUE	0.00162574363020082	33942	3.5329608785355e-07	353919	TRUE	2.65489493051517e-12	0.00157283524290916	53.4661215446038	493.217058681097	55.2675897409938
rs60516720	T	C	T	C	-0.0567814	-0.00259819	0.189737	0.184418	FALSE	FALSE	FALSE	19	1533298	0.0201715	353919	0.897512	19	1533298	0.00959959	33942	3.31894457552611e-09	2	TRUE	0.00102978728189425	33942	4.68774501166578e-08	353919	TRUE	2.01033519074138e-08	0.000991334510956044	33.6792807351451	493.217058681097	34.9870095249313
rs1263339	C	G	C	G	-0.17659	-0.0146453	0.186454	0.181095	FALSE	TRUE	FALSE	4	2916247	0.0202815	353919	0.470232	4	2916247	0.00933079	33187	7.03720171722046e-80	2	TRUE	0.0106780318871633	33187	1.47331068051708e-06	353919	TRUE	2.78564910976053e-71	0.00946054220708982	316.946579636318	493.217058681097	358.175093242343
rs79754580	A	C	A	C	0.0453627	0.00813869	0.290912	0.317464	FALSE	FALSE	FALSE	4	2764943	0.016854	353919	0.62917	4	2764943	0.00805376	33187	1.77623326828844e-08	2	TRUE	0.000955088497912653	33187	6.58872413034142e-07	353919	TRUE	1.57701163412964e-07	0.000848964557066201	28.1968269329297	493.217058681097	31.724911901686
rs112376926	T	G	T	G	0.461543	0.0819136	0.0272384	0.0185712	FALSE	FALSE	FALSE	6	69506756	0.0585006	353919	0.161448	6	69506756	0.0234934	33372	6.30231345990844e-86	2	TRUE	0.0114335800960277	33372	5.53971669946852e-06	353919	TRUE	4.51872039922942e-75	0.011288658744953	381.003561505528	493.217058681097	385.95137374938
rs12196744	A	G	A	G	-0.248243	0.178399	0.00717562	0.0022726	FALSE	FALSE	FALSE	6	69413668	0.159149	353919	0.262307	6	69413668	0.0452454	33372	4.09769849273408e-08	2	TRUE	0.000901275065385461	33372	3.55037344979028e-06	353919	TRUE	8.87832035708069e-07	0.000878043197532513	29.3260510412873	493.217058681097	30.1026797265517
rs12200055	A	C	A	C	-0.507116	-0.00886555	0.13567	0.130731	FALSE	FALSE	FALSE	6	68589636	0.0232666	353919	0.703173	6	68589636	0.0112678	33372	1e-200	2	TRUE	0.0572253001771199	33372	4.10245586770333e-07	353919	TRUE	0	0.0603125976984012	2141.80947862668	493.217058681097	2025.5192118215
rs1403923	A	G	A	G	-0.391254	-0.0256779	0.191504	0.152195	FALSE	FALSE	FALSE	6	68838314	0.0217766	353919	0.238339	6	68838314	0.00973973	33372	1e-200	2	TRUE	0.0461272922936726	33372	3.92858114930543e-06	353919	TRUE	0	0.0474027243223519	1660.54318128468	493.217058681097	1613.70351767498
rs140418332	T	C	T	C	-0.233879	0.0893721	0.0147402	0.0336284	FALSE	FALSE	FALSE	6	68583745	0.0432256	353919	0.0386803	6	68583745	0.0324612	33372	5.80898158867294e-13	2	TRUE	0.00155318091944214	33372	1.2078560955312e-05	353919	TRUE	3.41390807337036e-10	0.00158879034399787	53.102302204195	493.217058681097	51.9102733278399
rs142300612	A	C	A	C	-0.338607	0.0273411	0.0271944	0.00880596	FALSE	FALSE	FALSE	6	69523527	0.0842824	353919	0.745636	6	69523527	0.0247432	33372	1.25112297692159e-42	2	TRUE	0.00558076125916155	33372	2.97342251510762e-07	353919	TRUE	1.70934399053477e-38	0.00606634915424494	203.669602196182	493.217058681097	187.27514107031
rs147466572	T	C	T	C	-0.279432	0.00794769	0.0182702	0.035625	FALSE	FALSE	FALSE	6	69475508	0.0432485	353919	0.854195	6	69475508	0.0294672	33372	2.47514131807431e-21	2	TRUE	0.00268750690992114	33372	9.54197499533062e-08	353919	TRUE	2.11878042917927e-19	0.00280102864071377	93.7328742058454	493.217058681097	89.9237763543872
rs147902843	A	G	A	G	0.506412	-0.0475935	0.00740739	0.0139306	FALSE	FALSE	FALSE	6	68882995	0.0675224	353919	0.4809	6	68882995	0.0475054	33372	1.56422779980909e-26	2	TRUE	0.00339382453706401	33372	1.40377503047858e-06	353919	TRUE	1.90874812851826e-23	0.00377115358982429	126.319766533465	493.217058681097	113.637590845972
rs148858078	G	C	G	C	-0.216369	-0.0134691	0.018446	0.0381931	FALSE	TRUE	FALSE	6	69919895	0.0415075	353919	0.745562	6	69919895	0.0297817	33372	3.72563238466603e-13	2	TRUE	0.00157924133295033	33372	2.97524304237481e-07	353919	TRUE	7.49184931668656e-12	0.00169526061709562	56.6669119766473	493.217058681097	52.7826398069979
rs76332952	A	G	A	G	-0.36527	-0.158021	0.0110572	0.00262248	FALSE	FALSE	FALSE	6	69240326	0.146358	353919	0.280279	6	69240326	0.0365847	33372	1.78689897618042e-23	2	TRUE	0.00297836137040098	33372	3.29377421066654e-06	353919	TRUE	2.89975242599293e-20	0.0029179264645412	97.6561596143039	493.217058681097	99.6848163364728
rs78220871	T	C	T	C	0.324667	0.109192	0.0114018	0.00273222	FALSE	FALSE	FALSE	6	69837601	0.153719	353919	0.477497	6	69837601	0.0360413	33372	2.0945946985814e-19	2	TRUE	0.00242585244114259	33372	1.42568801016259e-06	353919	TRUE	4.4932863609504e-17	0.0023762904676842	79.4856940035997	493.217058681097	81.1475479381867
rs78514750	C	T	C	T	1.09876	-0.0186788	0.0287579	0.0251779	FALSE	FALSE	FALSE	6	68735886	0.0510544	353919	0.714468	6	68735886	0.0229408	33372	1e-200	2	TRUE	0.0643218941112752	33372	3.78207382978844e-07	353919	TRUE	0	0.0674404323083483	2413.2369706958	493.217058681097	2293.97438390903
rs10773846	C	T	C	T	0.232195	0.00089465	0.363626	0.305546	FALSE	FALSE	FALSE	12	131103124	0.0169127	353919	0.957813	12	131103124	0.00722881	33187	1e-200	2	TRUE	0.0301532009422785	33187	7.90640422457883e-09	353919	TRUE	7.61783383377592e-205	0.0249518688468457	849.217327049583	493.217058681097	1031.74436853501
rs116945914	A	G	A	G	-0.425413	0.0465717	0.0137403	0.00342727	FALSE	FALSE	FALSE	12	131188879	0.132464	353919	0.725154	12	131188879	0.0294917	33187	3.61326654523449e-47	2	TRUE	0.00623111080396666	33187	3.49258412989081e-07	353919	TRUE	1.42840691219682e-42	0.00490500001032338	163.574759539813	493.217058681097	208.075956369413
rs117117232	C	A	C	A	-0.405037	0.153087	0.00927873	0.00111937	FALSE	FALSE	FALSE	12	131006913	0.228865	353919	0.503562	12	131006913	0.0360299	33187	2.5450715720695e-29	2	TRUE	0.00379376752261001	33187	1.26420029796429e-06	353919	TRUE	5.28736968063061e-26	0.00301619499910455	100.395242674172	493.217058681097	126.375614941428
rs118088299	C	A	C	A	-0.196511	-0.023109	0.0173902	0.0650152	FALSE	FALSE	FALSE	12	131619412	0.0326669	353919	0.479311	12	131619412	0.0264711	33187	1.13972480401975e-13	2	TRUE	0.00165793424769441	33187	1.41398375827639e-06	353919	TRUE	5.61493741939284e-12	0.00131974308459612	43.8535496812492	493.217058681097	55.1099166279039
rs79551144	G	A	G	A	-0.957406	0.0460332	0.0345578	0.0415846	FALSE	FALSE	FALSE	12	130962624	0.0388362	353919	0.235892	12	130962624	0.0192108	33187	1e-200	2	TRUE	0.0696328146861927	33187	3.96977347828877e-06	353919	TRUE	0	0.0611638268764809	2161.95503859114	493.217058681097	2483.71287362408
rs147811291	G	A	G	A	-0.244031	0.0485081	0.0096123	0.034304	FALSE	FALSE	FALSE	19	7104460	0.0431088	353919	0.260484	19	7104460	0.039361	33796	5.65262272295633e-10	2	TRUE	0.00113612066925579	33796	3.57761566228818e-06	353919	TRUE	2.270022221441e-08	0.00113384202452534	38.3605521829583	493.217058681097	38.4377317984055
rs55712503	A	G	A	G	-0.0930568	-0.0104283	0.340865	0.429841	FALSE	FALSE	FALSE	19	6995181	0.015891	353919	0.511669	19	6995181	0.00782806	33796	1.37309314819277e-32	2	TRUE	0.00416424289333231	33796	1.21680959340575e-06	353919	TRUE	6.70043446543896e-29	0.00389119510842527	132.012734802035	493.217058681097	141.314893879833
rs59055395	C	T	C	T	0.443796	0.00900527	0.112525	0.140216	FALSE	FALSE	FALSE	19	6873511	0.0227767	353919	0.692567	19	6873511	0.0117156	33796	1e-200	2	TRUE	0.0407322086140196	33796	4.41682566946793e-07	353919	TRUE	4.72824218359798e-281	0.039337061275974	1383.79091684951	493.217058681097	1434.95306551819
rs117132863	T	C	T	C	0.123594	-0.0108103	0.0535925	0.113832	FALSE	FALSE	FALSE	19	14497145	0.0248081	353919	0.663011	19	14497145	0.0160889	33848	1.56675107010815e-14	2	TRUE	0.00174051658455079	33848	5.36521126823188e-07	353919	TRUE	5.67550784509877e-13	0.00154955487805341	52.5276288461068	493.217058681097	59.0122360963232
rs28366013	A	C	A	C	0.181451	0.0509787	0.0958502	0.0869502	FALSE	FALSE	FALSE	19	14381407	0.0278988	353919	0.0676581	19	14381407	0.0130089	33848	3.22552193768909e-44	2	TRUE	0.00571532559625132	33848	9.43411019120994e-06	353919	TRUE	2.32546178349226e-37	0.00570666188384214	194.25623275971	493.217058681097	194.552842973995
rs7251607	C	A	C	A	0.287087	0.0328216	0.75291	0.772819	FALSE	FALSE	FALSE	19	14396179	0.0187029	353919	0.0792775	19	14396179	0.00842229	33848	1e-200	2	TRUE	0.0331894977991064	33848	8.70154539419022e-06	353919	TRUE	8.81203482742503e-223	0.0306658695930233	1070.75258126906	493.217058681097	1161.89443531214
rs139113505	T	C	T	C	-0.715177	-0.0641033	0.0169479	0.0269435	FALSE	FALSE	FALSE	19	14388804	0.049305	353919	0.193554	19	14388804	0.0280463	33898	1.97696964011183e-143	2	TRUE	0.0188224043913965	33898	4.77612132218973e-06	353919	TRUE	3.20568507280652e-126	0.0170431357052077	587.710558670525	493.217058681097	650.243
rs139874002	C	G	C	G	-0.11304	-0.0306083	0.0434824	0.0614025	FALSE	TRUE	FALSE	19	14297026	0.0327835	353919	0.350485	19	14297026	0.0182072	33898	5.34909116900772e-10	2	TRUE	0.00113588909538005	33898	2.46300498120412e-06	353919	TRUE	1.56953609552313e-08	0.00106292045725882	36.0670882651959	493.217058681097	38.5458806224732
rs58881629	G	A	G	A	0.22279	0.0293749	0.0616113	0.044741	FALSE	FALSE	FALSE	19	14375732	0.0380426	353919	0.440021	19	14375732	0.0150483	33898	1.35862624582748e-49	2	TRUE	0.00642493500270648	33898	1.68465221089969e-06	353919	TRUE	6.3754054124266e-44	0.00573937398115113	195.664814007641	493.217058681097	219.187864635403
rs71383252	A	G	A	G	-0.119513	-0.0236108	0.0384081	0.0396144	FALSE	FALSE	FALSE	16	57605741	0.0411349	353919	0.565977	16	57605741	0.0187476	33533	1.83142863397313e-10	2	TRUE	0.00121050447460853	33533	9.30890685768431e-07	353919	TRUE	3.16921759990836e-09	0.00105505211401518	35.4143163844107	493.217058681097	40.6386187679593
rs733464	T	C	T	C	0.0710144	-0.0200425	0.406603	0.475881	FALSE	FALSE	FALSE	16	57648363	0.0156594	353919	0.200579	16	57648363	0.00735137	33533	4.45758876355947e-22	2	TRUE	0.00277525454011481	33533	4.62860494335697e-06	353919	TRUE	8.62447179511669e-19	0.00243354154442526	81.798140699773	493.217058681097	93.3160357364327
rs1229984	C	T	C	T	0.24475	-0.0168306	0.97728	0.995043	FALSE	FALSE	FALSE	4	99318162	0.110844	353919	0.879313	4	99318162	0.0248901	33187	8.09841447325789e-23	2	TRUE	0.00290527144971812	33187	6.51438415618281e-08	353919	TRUE	8.50741860070462e-21	0.0026601292261632	88.5118413061456	493.217058681097	96.6923505844549
rs190913833	A	T	A	T	-0.333097	-0.0175528	0.00861998	0.0129261	FALSE	TRUE	FALSE	4	99113626	0.0717001	353919	0.806605	4	99113626	0.0419904	33187	2.14437136888646e-15	2	TRUE	0.00189267845506016	33187	1.69336971572323e-07	353919	TRUE	5.87324362830587e-14	0.00189634721601307	63.0498467647761	493.217058681097	62.9276363126483
rs1800759	G	T	G	T	0.130044	0.0329278	0.613069	0.573942	FALSE	FALSE	FALSE	4	99144358	0.01583	353919	0.037518	4	99144358	0.00746332	33043	5.38393737984362e-68	2	TRUE	0.00910522886673643	33043	1.22252251831445e-05	353919	TRUE	7.83069738367748e-58	0.00802330896875658	267.242319334232	493.217058681097	303.610308329479
rs143257534	T	C	T	C	-0.614829	-0.00389413	0.0259864	0.0247826	FALSE	FALSE	FALSE	3	186834099	0.0508777	353919	0.93899	3	186834099	0.0204078	33995	2.13796208950229e-199	2	TRUE	0.0260065562984728	33995	1.65525351937618e-08	353919	TRUE	3.07641478039572e-180	0.0191359410114942	663.178589166091	493.217058681097	907.645604773592
rs17366653	C	T	C	T	-0.637287	0.0697777	0.00946379	0.00598946	FALSE	FALSE	FALSE	3	186853027	0.104276	353919	0.50339	3	186853027	0.0361774	33995	1.86939036513747e-69	2	TRUE	0.00904605846939451	33995	1.26520995437018e-06	353919	TRUE	6.71047601841936e-62	0.00761439786176928	260.822230751257	493.217058681097	310.309745652927
rs56211697	T	C	T	C	0.12772	0.0261374	0.123454	0.0877709	FALSE	FALSE	FALSE	3	186712208	0.0278079	353919	0.347254	3	186712208	0.010033	33995	4.02809774026095e-37	2	TRUE	0.00474461782190245	33995	2.49623733481648e-06	353919	TRUE	1.66676466157338e-32	0.00353043072106157	120.435119346281	493.217058681097	162.052671613755
rs77772668	T	C	T	C	-0.145515	-0.100827	0.019112	0.0129696	FALSE	FALSE	FALSE	3	186829071	0.0676684	353919	0.136221	3	186829071	0.0242551	33995	1.98129890720737e-09	2	TRUE	0.00105769463140269	33995	6.27303523336832e-06	353919	TRUE	1.23457766852005e-07	0.000793909650614408	27.0088133108747	493.217058681097	35.9922824491902
rs7926490	T	C	T	C	0.159271	0.0433168	0.472363	0.479618	FALSE	FALSE	FALSE	11	10336912	0.0156575	353919	0.00566565	11	10336912	0.00705197	33966	6.03948629376388e-113	2	TRUE	0.0147965207050352	33966	2.16250477637276e-05	353919	TRUE	3.37204463661766e-95	0.0126448745159804	434.970667570317	493.217058681097	510.097
rs116794593	T	G	T	G	0.311413	0.0136627	0.0224174	0.022171	FALSE	FALSE	FALSE	4	7660114	0.0551106	353919	0.804201	4	7660114	0.0261381	33187	9.99079389984464e-33	2	TRUE	0.00425921848630459	33187	1.73660595830292e-07	353919	TRUE	1.1553906797757e-29	0.00425052109994021	141.655653043704	493.217058681097	141.946747679807
rs138169773	T	C	T	C	-0.363048	0.0954029	0.0133778	0.0152057	FALSE	FALSE	FALSE	4	7840154	0.0637563	353919	0.134558	4	7840154	0.0340118	33187	1.34400226308216e-26	2	TRUE	0.00342167282179152	33187	6.32663486074059e-06	353919	TRUE	1.63396541726629e-22	0.00347931440459366	115.864176414416	493.217058681097	113.938071393406
rs149816740	T	G	T	G	0.347952	-0.110586	0.011135	0.00731732	FALSE	FALSE	FALSE	4	8047103	0.0899633	353919	0.218983	4	8047103	0.038033	33187	5.76368184810413e-20	2	TRUE	0.00251583234640942	33187	4.26939429559776e-06	353919	TRUE	5.11329623522344e-17	0.00266621947897518	88.7150271432386	493.217058681097	83.6984677280517
rs16841175	T	C	T	C	-0.391342	-0.0279564	0.201586	0.256138	FALSE	FALSE	FALSE	4	7773372	0.0179272	353919	0.118892	4	7773372	0.00956045	33187	1e-200	2	TRUE	0.0480642390970821	33187	6.87120896143996e-06	353919	TRUE	0	0.0492982413911514	1720.79427196942	493.217058681097	1675.54559871119
rs2292735	A	G	A	G	-0.244277	0.00940631	0.0744279	0.0861024	FALSE	FALSE	FALSE	4	7966148	0.0276542	353919	0.73375	4	7966148	0.0146539	33187	2.17370197515713e-62	2	TRUE	0.00830415373324761	33187	3.26899916956476e-07	353919	TRUE	2.36569070210546e-56	0.00822131278526983	275.085831442262	493.217058681097	277.88090741251
rs34786658	G	A	G	A	0.323838	0.012796	0.50904	0.505776	FALSE	FALSE	FALSE	4	7725572	0.0156329	353919	0.413055	4	7725572	0.00765794	33187	1e-200	2	TRUE	0.0511323236422649	33187	1.8930719349691e-06	353919	TRUE	0	0.0524183846619608	1835.73010160884	493.217058681097	1788.26426734431
rs35920302	A	G	A	G	-0.279322	0.000152266	0.0182312	0.0181862	FALSE	FALSE	FALSE	4	7881660	0.0599881	353919	0.997975	4	7881660	0.0287731	33187	2.79447352859712e-22	2	TRUE	0.00283180648064796	33187	1.82043107589127e-11	353919	TRUE	1.74220732231937e-20	0.00279296030584959	92.9439765868936	493.217058681097	94.2403685466916
rs13132712	C	T	C	T	0.336036	-0.140508	0.979125	0.986956	FALSE	FALSE	FALSE	4	73480179	0.0681025	353919	0.0390949	4	73480179	0.0262031	33995	1.19867100450218e-37	2	TRUE	0.00481482677718959	33995	1.20273333183555e-05	353919	TRUE	2.94437794083895e-31	0.00461600459289449	157.639508823011	493.217058681097	164.462263949306
rs148208728	C	T	C	T	0.2201	0.0320826	0.0234188	0.0204907	FALSE	FALSE	FALSE	4	73427413	0.0551817	353919	0.560972	4	73427413	0.0247411	33995	5.78362331783471e-19	2	TRUE	0.0023227509707883	33995	9.55096212553976e-07	353919	TRUE	8.65728098126102e-17	0.00221586387834518	75.4911389044212	493.217058681097	79.1410988141065
rs12506899	G	T	G	T	-0.186045	0.0165194	0.396859	0.418849	FALSE	FALSE	FALSE	4	73453566	0.0159203	353919	0.29944	4	73453566	0.00713109	33307	4.8305880203977e-150	2	TRUE	0.0200275849850013	33307	3.04216873628927e-06	353919	TRUE	3.99263543856164e-133	0.016569945752532	561.160441359878	493.217058681097	680.650503734087
rs7692425	A	T	A	T	-0.27447	0.0588106	0.0399596	0.0362653	FALSE	TRUE	FALSE	4	73193271	0.0429982	353919	0.171392	4	73193271	0.0179462	33307	8.37529282126886e-53	2	TRUE	0.00697422319337106	33307	5.28575403489646e-06	353919	TRUE	8.75776654714198e-46	0.00578003411526945	193.623184822832	493.217058681097	233.907828860372
rs204993	G	A	G	A	-0.16995	0.0187175	0.319897	0.180777	FALSE	FALSE	FALSE	6	32187804	0.02028	353919	0.356031	6	32187804	0.00787367	33578	2.50610925303212e-103	2	TRUE	0.0136859262155947	33578	2.40689593251342e-06	353919	TRUE	1.07291039030912e-91	0.0125677401116951	427.345205470607	493.217058681097	465.894861310934
rs9266050	A	G	A	G	-0.122548	0.0703265	0.119329	0.076014	FALSE	FALSE	FALSE	6	31351268	0.0292067	353919	0.016045	6	31351268	0.0122577	33578	1.56027086869307e-23	2	TRUE	0.00296807307355502	33578	1.63819082748504e-05	353919	TRUE	9.48391683308445e-19	0.00315647350404595	106.317342245666	493.217058681097	99.952688400755
rs7807123	T	C	T	C	0.107279	0.00552634	0.566428	0.475453	FALSE	FALSE	FALSE	7	16816925	0.0156314	353919	0.723684	7	16816925	0.00773052	32733	8.68360379960589e-44	2	TRUE	0.00584931431939069	32733	3.53165174096311e-07	353919	TRUE	1.4725942124208e-39	0.00565282277872333	186.074387908902	493.217058681097	192.580370104462
rs112904239	T	C	T	C	-0.189573	-0.114102	0.0384704	0.0175572	FALSE	FALSE	FALSE	1	1186177	0.0598185	353919	0.0564599	1	1186177	0.0200037	33848	2.61878593654755e-21	2	TRUE	0.00264651317606186	33848	1.0280389940328e-05	353919	TRUE	2.13504550739071e-17	0.00265871828003721	90.2268667260543	493.217058681097	89.8115724668862
rs2465141	G	A	G	A	-0.292268	-0.0127784	0.394076	0.458976	FALSE	FALSE	FALSE	1	1016184	0.0157239	353919	0.416405	1	1016184	0.00754993	33848	1e-200	2	TRUE	0.0423988422327463	33848	1.86607964897597e-06	353919	TRUE	2.75179231299599e-291	0.0407934721584216	1439.41457715139	493.217058681097	1498.56879617341
rs16957040	T	C	T	C	-0.147956	0.121537	0.0229095	0.0279609	FALSE	FALSE	FALSE	16	66825659	0.0455624	353919	0.0076424	16	66825659	0.024699	34049	2.09401602062894e-09	2	TRUE	0.00105285867698332	34049	2.01045188514716e-05	353919	TRUE	8.21482253122931e-07	0.000980043969090427	33.400290769156	493.217058681097	35.8844606410058
rs28765128	T	C	T	C	0.0823002	0.0143301	0.093293	0.122336	FALSE	FALSE	FALSE	16	67418776	0.0240926	353919	0.551983	16	67418776	0.0126587	34049	7.95243265533395e-11	2	TRUE	0.00123995486127898	34049	9.99606895851919e-07	353919	TRUE	1.61864543361991e-09	0.00114590286241674	39.0593129351992	493.217058681097	42.2691550061975
rs77115810	A	G	A	G	-0.259008	-0.0238418	0.0153025	0.0108442	FALSE	FALSE	FALSE	16	67441899	0.0768454	353919	0.756366	16	67441899	0.0301088	34049	7.80548691466235e-18	2	TRUE	0.00216879096579106	34049	2.71982391308163e-07	353919	TRUE	4.61304518026114e-16	0.00202172264646523	68.9730352916463	493.217058681097	74.0013194052711
rs11568019	T	A	T	A	-0.153401	0.0131662	0.0664017	0.0621523	FALSE	TRUE	FALSE	1	230714949	0.0325243	353919	0.685618	1	230714949	0.0151943	33985	5.75572452535112e-24	2	TRUE	0.00299042284734035	33985	4.63023841924801e-07	353919	TRUE	1.75158319621384e-21	0.00291759917537354	99.4388956165699	493.217058681097	101.928348483263
rs12046036	T	C	T	C	0.462989	-0.0181713	0.124048	0.208306	FALSE	FALSE	FALSE	1	230676583	0.0196413	353919	0.354884	1	230676583	0.0113573	33985	1e-200	2	TRUE	0.0466223746721475	33985	2.41840518038563e-06	353919	TRUE	0	0.0465844976539026	1660.43134381289	493.217058681097	1661.84743211143
rs6672758	T	C	T	C	-0.0792375	0.023743	0.798262	0.739645	FALSE	FALSE	FALSE	1	230167766	0.0178368	353919	0.183148	1	230167766	0.0093574	33985	2.49861878071788e-17	2	TRUE	0.0021055909930671	33985	5.00649401524889e-06	353919	TRUE	1.45385188509181e-14	0.00202220272866237	68.8597637302436	493.217058681097	71.705280710619
rs7553239	G	A	G	A	0.12849	-0.00108513	0.189098	0.1928	FALSE	FALSE	FALSE	1	230781767	0.0197611	353919	0.956208	1	230781767	0.00954784	33985	2.78227465767513e-41	2	TRUE	0.00530100673380255	33985	8.52000562005372e-09	353919	TRUE	1.16242816082511e-37	0.00506318692309821	172.937898111875	493.217058681097	181.104146132983
rs55649245	A	G	A	G	-0.287678	-0.0231393	0.310011	0.314774	FALSE	FALSE	FALSE	2	240854128	0.0169101	353919	0.171196	2	240854128	0.00802437	33693	1e-200	2	TRUE	0.0367466731338828	33693	5.2905930864216e-06	353919	TRUE	4.51309225642031e-248	0.0354048344765485	1236.60611309626	493.217058681097	1285.26123920226
rs143272538	T	C	T	C	-1.33701	-0.0580216	0.0156169	0.00937669	FALSE	FALSE	FALSE	20	34022238	0.0819903	353919	0.479154	20	34022238	0.0310903	33693	1e-200	2	TRUE	0.0520352644173248	33693	1.41498687648202e-06	353919	TRUE	0	0.0549614630804398	1959.39803542711	493.217058681097	1849.35159260594
rs147689947	A	G	A	G	-0.25147	0.0667376	0.00971975	0.0243138	FALSE	FALSE	FALSE	20	33342667	0.0520949	353919	0.200167	20	33342667	0.0402482	33693	4.1577655836179e-10	2	TRUE	0.0011573444083384	33693	4.63710910047341e-06	353919	TRUE	2.25307825186984e-08	0.0012173503124081	41.063738330026	493.217058681097	39.0372700275121
rs2378254	A	G	A	G	-0.0456646	0.021766	0.35549	0.32671	FALSE	FALSE	FALSE	20	34695845	0.0166421	353919	0.190911	20	34695845	0.0078665	33693	6.43857857355733e-09	2	TRUE	0.000999190186915582	33693	4.83323010631046e-06	353919	TRUE	2.46504574482624e-07	0.000955534473010834	32.223702789071	493.217058681097	33.6973866854737
rs74853209	C	T	C	T	-0.473173	-0.0258834	0.0280249	0.0136629	FALSE	FALSE	FALSE	11	62529129	0.0653543	353919	0.69207	11	62529129	0.0224177	33042	6.84384239919544e-99	2	TRUE	0.0133045711929763	33042	4.43192800383417e-07	353919	TRUE	3.34797006638569e-89	0.0121974519756507	407.980131334471	493.217058681097	445.51035647081
rs11620866	G	C	G	C	-0.0879116	-0.00594235	0.24086	0.203424	FALSE	TRUE	FALSE	14	105116589	0.0195222	353919	0.760831	14	105116589	0.00885401	33042	3.11314966544704e-23	2	TRUE	0.00297494120857811	33042	2.61792621870313e-07	353919	TRUE	5.35983422018897e-21	0.0028262392396655	93.6436037058853	493.217058681097	98.5853431312637
rs9805957	C	A	C	A	0.215521	-0.0204673	0.642451	0.541445	FALSE	FALSE	FALSE	14	104970720	0.0157447	353919	0.193619	14	104970720	0.00790973	33042	1.77827941003892e-163	2	TRUE	0.0219768262939525	33042	4.77473016185879e-06	353919	TRUE	2.44812630456683e-144	0.0213395255716671	720.43159329565	493.217058681097	742.430609287821
rs11918665	G	A	G	A	0.351315	-0.000815365	0.862857	0.885332	FALSE	FALSE	FALSE	3	186495995	0.0246589	353919	0.973622	3	186495995	0.0110432	33985	1e-200	2	TRUE	0.0289199040752684	33985	3.08926601116616e-09	353919	TRUE	1.00650682377926e-200	0.029210289017267	1022.52139721271	493.217058681097	1012.05359301899
rs4686784	T	G	T	G	0.438829	0.035542	0.760924	0.741622	FALSE	FALSE	FALSE	3	186516075	0.0178597	353919	0.0465833	3	186516075	0.00886466	33985	1e-200	2	TRUE	0.0672612274959182	33985	1.11899751558923e-05	353919	TRUE	0	0.0700644793762594	2560.39386585255	493.217058681097	2450.56639798233
rs61211338	C	G	C	G	0.158401	-0.0200677	0.0995682	0.0879304	FALSE	TRUE	FALSE	3	186756732	0.0279415	353919	0.472631	3	186756732	0.0125793	33985	2.33023649672248e-36	2	TRUE	0.00464429165235888	33985	1.45745014980465e-06	353919	TRUE	3.63894625952514e-32	0.00449901368276554	153.580944753278	493.217058681097	158.56337779397
rs6444191	G	A	G	A	-0.0548927	0.0160877	0.400647	0.486358	FALSE	FALSE	FALSE	3	186981822	0.0156906	353919	0.30522	3	186981822	0.0077105	33985	1.08542544930683e-12	2	TRUE	0.00148920728042718	33985	2.97033957745948e-06	353919	TRUE	8.30528114663787e-11	0.00144711738203003	49.2486585834044	493.217058681097	50.6832088143187
rs72790561	A	C	A	C	0.117633	0.0554336	0.034542	0.0463332	FALSE	FALSE	FALSE	16	31526303	0.0374706	353919	0.139037	16	31526303	0.0199204	33620	3.52305967907281e-09	2	TRUE	0.00103619172078447	33620	6.18387586774588e-06	353919	TRUE	1.92497366123326e-07	0.000922930943585426	31.0557547785164	493.217058681097	34.8708261306659
rs2261033	G	A	G	A	-0.111464	0.0116892	0.430668	0.581576	FALSE	FALSE	FALSE	6	31635814	0.0158929	353919	0.462035	6	31635814	0.00775419	32907	7.4610508519306e-47	2	TRUE	0.00624044834227945	32907	1.52848502950621e-06	353919	TRUE	1.18129526993749e-41	0.00609266699845125	201.708148161662	493.217058681097	206.631425439049
rs10901347	G	A	G	A	-0.156571	-0.000661735	0.398898	0.437173	FALSE	FALSE	FALSE	9	131080795	0.0158259	353919	0.966648	9	131080795	0.0078364	33042	8.22242649947083e-89	2	TRUE	0.011938055479194	33042	4.94003414516017e-09	353919	TRUE	5.72634739443977e-81	0.0117560839367991	393.041643827335	493.217058681097	399.199012996968
rs7856365	A	G	A	G	-0.310504	0.00686721	0.684455	0.734263	FALSE	FALSE	FALSE	9	131059539	0.0177761	353919	0.699262	9	131059539	0.00828445	33042	1e-200	2	TRUE	0.0407834229375405	33042	4.21682987571854e-07	353919	TRUE	9.35333427178948e-276	0.0416457413462488	1435.76895668306	493.217058681097	1404.7758619674
rs1555104	C	T	C	T	-0.113963	0.108015	0.952334	0.976776	FALSE	FALSE	FALSE	6	151292905	0.0514843	353919	0.0359046	6	151292905	0.0179964	33187	2.41151517965365e-10	2	TRUE	0.00120695244841573	33187	1.24368870485677e-05	353919	TRUE	5.34439582114549e-08	0.00117911384944745	39.175084979166	493.217058681097	40.1011171421949
rs2229542	C	T	C	T	-0.586504	-0.00768675	0.0135078	0.0126794	FALSE	FALSE	FALSE	7	134450869	0.0709388	353919	0.913712	7	134450869	0.0333472	32907	3.05492111321551e-69	2	TRUE	0.00931317366004028	32907	3.31754176759377e-08	353919	TRUE	4.39707388696665e-63	0.00916748546120631	304.447123681046	493.217058681097	309.330831031426
rs11253048	G	A	G	A	-0.068129	0.00507127	0.177002	0.15603	FALSE	FALSE	FALSE	10	5219196	0.0214693	353919	0.813269	10	5219196	0.0101002	33043	1.52686275002635e-11	2	TRUE	0.00137516010097011	33043	1.57650809561158e-07	353919	TRUE	1.76722719038598e-10	0.00135229355402579	44.7416351433669	493.217058681097	45.4992336268619
rs12404783	C	A	C	A	0.0627152	-0.0179645	0.232206	0.282018	FALSE	FALSE	FALSE	1	19409391	0.0173229	353919	0.299716	1	19409391	0.00904695	32981	4.14381158264279e-12	2	TRUE	0.00145502812940093	32981	3.03868951921614e-06	353919	TRUE	2.52098037172736e-10	0.00140247061362125	46.317036649426	493.217058681097	48.0552944847551
rs59622577	T	C	T	C	-0.316627	-0.0168592	0.097373	0.0631671	FALSE	FALSE	FALSE	1	19282519	0.0317062	353919	0.594911	1	19282519	0.012902	32981	5.40754322945586e-133	2	TRUE	0.017934318130108	32981	7.98884076676477e-07	353919	TRUE	1.58820287640341e-119	0.0176227126017365	591.605126001914	493.217058681097	602.256945265288
rs4515770	C	T	C	T	0.0647252	0.0100374	0.217936	0.228398	FALSE	FALSE	FALSE	1	243523611	0.018557	353919	0.588579	1	243523611	0.00927641	32734	3.00676855697218e-12	2	TRUE	0.00148514521069728	32734	8.26656613545328e-07	353919	TRUE	7.20113720544774e-11	0.00142806530577218	46.8102817278238	493.217058681097	48.6840759587907
rs114487521	T	G	T	G	0.264683	-0.0336108	0.0211451	0.0155881	FALSE	FALSE	FALSE	3	105354234	0.0655153	353919	0.607936	3	105354234	0.0243765	34090	1.82515604009136e-27	2	TRUE	0.00344673894710005	34090	7.43653256742598e-07	353919	TRUE	1.75173303439364e-24	0.00290008118057953	99.1454972743795	493.217058681097	117.898803627024
rs183258379	T	G	T	G	-0.298584	-0.0570306	0.00823877	0.00476051	FALSE	FALSE	FALSE	3	105510233	0.110956	353919	0.607256	3	105510233	0.038417	34090	7.71436174283913e-15	2	TRUE	0.00176895066709231	34090	7.46470328163771e-07	353919	TRUE	3.64070689756847e-13	0.00145690946577145	49.7355901212505	493.217058681097	60.4068470722681
rs34926152	T	G	T	G	-0.30284	-0.107905	0.0485333	0.0359147	FALSE	FALSE	FALSE	3	105545332	0.042045	353919	0.0102757	3	105545332	0.0159911	34090	5.54370357180486e-80	2	TRUE	0.0104117280309832	34090	1.86099376578728e-05	353919	TRUE	5.17267670195233e-67	0.00847012629247039	291.196133080804	493.217058681097	358.649142449887
rs7647426	G	C	G	C	0.1595	0.0405123	0.0285811	0.0659275	FALSE	TRUE	FALSE	3	105366146	0.0314459	353919	0.197636	3	105366146	0.0207631	34090	1.56711186941096e-14	2	TRUE	0.00172816132669542	34090	4.68966997591487e-06	353919	TRUE	3.58546201450586e-12	0.00141265743248592	48.2227888396495	493.217058681097	59.0115447739004
rs140206542	A	T	A	T	0.134234	0.0372487	0.19347	0.140239	FALSE	TRUE	FALSE	17	20398680	0.022442	353919	0.0969594	17	20398680	0.0093035	33593	3.43241665012122e-47	2	TRUE	0.00615922708891238	33593	7.78384752184276e-06	353919	TRUE	2.80067624024286e-40	0.00562327363275725	189.959579291468	493.217058681097	208.176805362528
rs78391389	C	T	C	T	0.163331	0.0373857	0.0512458	0.0355337	FALSE	FALSE	FALSE	17	19812269	0.0420611	353919	0.374089	17	19812269	0.0166094	33593	8.0630620135473e-23	2	TRUE	0.00287050286389934	33593	2.232273415439e-06	353919	TRUE	6.75869361240071e-20	0.00259405527867214	87.3635367094405	493.217058681097	96.7006411686581
rs8081130	A	G	A	G	0.350288	0.0209247	0.63188	0.680579	FALSE	FALSE	FALSE	17	19699747	0.0168084	353919	0.213168	17	19699747	0.0076473	33593	1e-200	2	TRUE	0.0587892869730617	33593	4.37887356136326e-06	353919	TRUE	0	0.0570827040695904	2033.54538163348	493.217058681097	2098.13903664694
rs115456891	T	C	T	C	-0.237443	-0.00682384	0.0113201	0.0076549	FALSE	FALSE	FALSE	6	24436976	0.0910023	353919	0.940226	6	24436976	0.0365701	33874	8.42364391438401e-11	2	TRUE	0.00124304091403095	33874	1.58873514185876e-08	353919	TRUE	6.44085075158654e-10	0.00126198648968525	42.8000194248914	493.217058681097	42.1566843234702
rs2744581	G	A	G	A	-0.141489	0.00446325	0.518923	0.555919	FALSE	FALSE	FALSE	6	24502256	0.0157424	353919	0.77678	6	24502256	0.00761857	33874	5.45004389341766e-77	2	TRUE	0.0100799346493659	33874	2.27121902927133e-07	353919	TRUE	1.50240622706277e-69	0.00999523165810214	341.976622284626	493.217058681097	344.904157814385
rs115141377	A	G	A	G	0.249836	-0.0275837	0.0237756	0.0346422	FALSE	FALSE	FALSE	2	232214999	0.0428909	353919	0.52015	2	232214999	0.0243274	33533	9.64939311805584e-25	2	TRUE	0.00313551053316371	33533	1.16861859201384e-06	353919	TRUE	6.53012269019231e-22	0.00289748486149106	97.4378897010009	493.217058681097	105.467498138833
rs11682750	G	C	G	C	-0.324803	0.0180768	0.265458	0.238669	FALSE	TRUE	FALSE	2	232349152	0.0182219	353919	0.32118	2	232349152	0.00836132	33533	1e-200	2	TRUE	0.0430651761304691	33533	2.78069372351855e-06	353919	TRUE	1.16559895591012e-292	0.0411417262952273	1438.71441925943	493.217058681097	1509.00394134642
rs140148638	A	G	A	G	0.249447	-0.171052	0.0147184	0.00966017	FALSE	FALSE	FALSE	2	232581244	0.0813463	353919	0.0354871	2	232581244	0.0324304	33533	1.45110888079143e-14	2	TRUE	0.00176132640271961	33533	1.24932046779198e-05	353919	TRUE	1.69020963725212e-11	0.00180471047913087	60.6231543176123	493.217058681097	59.1632413887197
rs141735273	A	G	A	G	0.209556	0.0517689	0.0370843	0.0396663	FALSE	FALSE	FALSE	2	232211802	0.0406073	353919	0.202356	2	232211802	0.0199793	33533	9.74092052491862e-26	2	TRUE	0.00327017213254377	33533	4.59225745426009e-06	353919	TRUE	5.2179346748075e-22	0.0031362346540095	105.491931635306	493.217058681097	110.011899624726
rs2853368	G	A	G	A	0.320036	-0.00135171	0.299358	0.363487	FALSE	FALSE	FALSE	2	232452480	0.0163475	353919	0.934101	2	232452480	0.00818003	33533	1e-200	2	TRUE	0.0436571118526088	33533	1.93180341302914e-08	353919	TRUE	4.20211786502088e-301	0.0429649884401296	1505.33576095388	493.217058681097	1530.69221894419
rs73000817	A	G	A	G	0.0531116	0.00885221	0.194923	0.22137	FALSE	FALSE	FALSE	2	231914445	0.0188092	353919	0.637904	2	231914445	0.00937714	33533	1.47938087509845e-08	2	TRUE	0.000955820097722794	33533	6.25836764055423e-07	353919	TRUE	1.33537065821733e-07	0.000885338339676962	29.7125855588744	493.217058681097	32.0802666603573
rs1490481	T	C	T	C	0.0769408	-0.0252384	0.716707	0.658746	FALSE	FALSE	FALSE	4	70395591	0.0165317	353919	0.126844	4	70395591	0.00857311	33084	2.8418424680636e-19	2	TRUE	0.00242878322974565	33084	6.58543281130094e-06	353919	TRUE	4.2033948707182e-16	0.00240392481508398	79.7182774780534	493.217058681097	80.5446322585213
rs113974644	C	T	C	T	-0.055772	0.00163482	0.264511	0.380069	FALSE	FALSE	FALSE	9	114331793	0.0163089	353919	0.920153	9	114331793	0.00826728	33908	1.51879794203181e-11	2	TRUE	0.00134044206783647	33908	2.83915503540373e-08	353919	TRUE	1.42396093085593e-10	0.00121027023421061	41.0851466912535	493.217058681097	45.5100323138855
rs141738059	C	T	C	T	0.41237	0.15476	0.0123865	0.0191642	FALSE	FALSE	FALSE	9	114069727	0.0562878	353919	0.0059698	9	114069727	0.0320336	33908	6.38263486190548e-38	2	TRUE	0.00486372073489505	33908	2.13588660769806e-05	353919	TRUE	1.77500581058882e-30	0.00416044462482546	141.653376478089	493.217058681097	165.715308218021
rs3762058	T	C	T	C	0.116696	0.0250481	0.0486241	0.0266279	FALSE	FALSE	FALSE	9	114080053	0.0486976	353919	0.606999	9	114080053	0.0166572	33908	2.45697082763684e-12	2	TRUE	0.00144545034276762	33908	7.47537032349603e-07	353919	TRUE	6.20540129229867e-11	0.00125992779597236	42.773002745315	493.217058681097	49.0803825776989
rs72759050	A	T	A	T	-0.214171	-0.0072063	0.0272316	0.0210459	FALSE	TRUE	FALSE	9	114058047	0.0552189	353919	0.896168	9	114058047	0.0219302	33908	1.57507050892616e-22	2	TRUE	0.0028050438813394	33908	4.81224499124265e-08	353919	TRUE	1.59772925114178e-20	0.00243015479542813	82.5975533341116	493.217058681097	95.3753498823118
rs13330457	T	A	T	A	-0.0513435	-0.0180287	0.248285	0.1723	FALSE	TRUE	FALSE	16	56423421	0.020619	353919	0.381916	16	56423421	0.00896611	32922	1.02586449685167e-08	2	TRUE	0.000995108884222635	32922	2.1601865850634e-06	353919	TRUE	1.77704020079784e-07	0.000984021609232107	32.4258991613946	493.217058681097	32.791615696717
rs2570972	G	A	G	A	0.0458459	-0.0166884	0.522258	0.51421	FALSE	FALSE	FALSE	1	109509517	0.0156715	353919	0.286924	1	109509517	0.00779674	33017	4.09920841877005e-09	2	TRUE	0.00104618625368839	33017	3.20409549885034e-06	353919	TRUE	1.08685332152705e-07	0.00104884068580906	34.6638320793971	493.217058681097	34.5760121141034
rs1917661	T	C	T	C	-0.0649885	-0.00729724	0.85493	0.885152	FALSE	FALSE	FALSE	12	47108636	0.0245079	353919	0.765893	12	47108636	0.0107369	33533	1.42344273435011e-09	2	TRUE	0.00109142637556599	33533	2.50497576276184e-07	353919	TRUE	1.22469519674488e-08	0.00104763787256118	35.1651858853782	493.217058681097	36.6366039549708
rs4768144	C	T	C	T	0.11646	-0.0138353	0.304313	0.323987	FALSE	FALSE	FALSE	12	47215275	0.01669	353919	0.407127	12	47215275	0.0081965	33533	8.10961057853839e-46	2	TRUE	0.00598471182905315	33533	1.9416109865783e-06	353919	TRUE	1.72125210277374e-40	0.00574272421672629	193.671487653285	493.217058681097	201.881575392299
rs138374750	A	G	A	G	0.391652	-0.0930115	0.019253	0.0213174	FALSE	FALSE	FALSE	14	103192069	0.0542817	353919	0.0866204	14	103192069	0.0287394	33084	2.7403119210303e-42	2	TRUE	0.00558241784442853	33084	8.2958595127011e-06	353919	TRUE	5.88447250050832e-36	0.0057927674229526	192.752904632754	493.217058681097	185.714281850351
rs139029213	G	A	G	A	-0.171832	-0.0431577	0.0179472	0.0254207	FALSE	FALSE	FALSE	14	102753523	0.048952	353919	0.377975	14	102753523	0.0291246	33084	3.63697235541582e-09	2	TRUE	0.00105108943644179	33084	2.19620727311813e-06	353919	TRUE	7.31502527840308e-08	0.00104080561475638	34.4678056330016	493.217058681097	34.8087278224776
rs142283868	A	G	A	G	-0.233851	0.0429314	0.0146084	0.012728	FALSE	FALSE	FALSE	14	103322049	0.0676631	353919	0.525763	14	103322049	0.0327927	33084	9.95176243169643e-13	2	TRUE	0.00153484762191513	33084	1.13748165671552e-06	353919	TRUE	3.30638533416899e-11	0.00157441770968224	52.167019350835	493.217058681097	50.8538819880308
rs145444215	A	G	A	G	-0.259723	-0.122195	0.0265134	0.00710679	FALSE	FALSE	FALSE	14	102792569	0.091504	353919	0.181743	14	102792569	0.0241148	33084	4.75554176315207e-27	2	TRUE	0.00349415034476089	33084	5.03875335981454e-06	353919	TRUE	4.03712059757257e-23	0.00348213992605607	115.598683826138	493.217058681097	115.998798948718
rs1803188	A	T	A	T	0.259555	-0.0185217	0.0272929	0.0115922	FALSE	TRUE	FALSE	14	103137357	0.0732706	353919	0.800434	14	103137357	0.0240424	33084	3.60661678881958e-27	2	TRUE	0.00351062206835276	33084	1.80551330403772e-07	353919	TRUE	1.26074040901554e-24	0.0035770133778573	118.759561105097	493.217058681097	116.547553679205
rs2295828	C	T	C	T	0.675455	0.00129364	0.469753	0.463729	FALSE	FALSE	FALSE	14	102922662	0.0159995	353919	0.935557	14	102922662	0.00839659	33084	1e-200	2	TRUE	0.163608165139526	33084	1.84719446227896e-08	353919	TRUE	0	0.227284918882923	9730.67547175983	493.217058681097	6471.23165668962
rs34334082	A	G	A	G	-0.441266	-0.00409155	0.0340587	0.0234996	FALSE	FALSE	FALSE	14	102984621	0.0517544	353919	0.936987	14	102984621	0.0212829	33084	1.73180903075012e-95	2	TRUE	0.0128274589115841	33084	1.76595542694625e-08	353919	TRUE	6.41254477006727e-87	0.0128117875939333	429.340172275236	493.217058681097	429.872163224014
rs34341375	A	C	A	C	0.344301	-0.000381905	0.0209126	0.0266968	FALSE	FALSE	FALSE	14	102736603	0.0493024	353919	0.99382	14	102736603	0.0279835	33084	8.64967918775689e-35	2	TRUE	0.00455510058843236	33084	1.69540376313479e-10	353919	TRUE	6.67952811403404e-32	0.0048544055556507	161.376833187616	493.217058681097	151.381395148638
rs72702761	T	C	T	C	0.388062	-0.33051	0.00849353	0.000808006	FALSE	FALSE	FALSE	14	102680972	0.300427	353919	0.271273	14	102680972	0.0418716	33084	1.89845365666151e-20	2	TRUE	0.00258967476408465	33084	3.41970290331677e-06	353919	TRUE	1.37360336237095e-17	0.00253638986127532	84.1222161268022	493.217058681097	85.8940582204068
rs74621835	A	G	A	G	0.185532	0.00290019	0.016837	0.0271554	FALSE	FALSE	FALSE	14	101962712	0.0479782	353919	0.951799	14	101962712	0.0298237	33084	4.94185501675137e-10	2	TRUE	0.00116846335592291	33084	1.03243702814436e-08	353919	TRUE	3.02548436418322e-09	0.00113961428929113	37.7437332160333	493.217058681097	38.7003246518596
rs1353778	T	A	T	A	0.0610168	-0.0262299	0.612658	0.603795	FALSE	TRUE	FALSE	3	134369601	0.0159825	353919	0.100762	3	134369601	0.00781582	33651	5.86408153276476e-15	2	TRUE	0.00180797196598384	33651	7.61025334133467e-06	353919	TRUE	3.07358882896085e-12	0.00176702034624474	59.5637179322735	493.217058681097	60.9466384972141
rs117302185	C	A	C	A	-0.608213	0.00364157	0.024695	0.0277983	FALSE	FALSE	FALSE	11	10459632	0.0479822	353919	0.939503	11	10459632	0.024072	33853	7.48169500511146e-141	2	TRUE	0.0185097910592202	33853	1.62747970244878e-08	353919	TRUE	1.05187254882214e-127	0.0178193096181273	614.145091417653	493.217058681097	638.391429112532
rs61891766	A	G	A	G	-0.257948	0.0531489	0.0158681	0.0219515	FALSE	FALSE	FALSE	11	10318532	0.0533962	353919	0.319557	11	10318532	0.0303531	33853	1.92442061254171e-17	2	TRUE	0.00212892888257413	33853	2.7994016818711e-06	353919	TRUE	5.20920744548925e-15	0.00207812929050056	70.4932486976355	493.217058681097	72.2201231100087
rs75317269	T	C	T	C	0.119626	-0.104625	0.0309277	0.0166052	FALSE	FALSE	FALSE	11	10525176	0.0620531	353919	0.0917846	11	10525176	0.0217047	33853	3.55745979041261e-08	2	TRUE	0.000896566559240111	33853	8.03228416710112e-06	353919	TRUE	1.87502303110071e-06	0.000857797867068912	29.0622451300345	493.217058681097	30.376909518084
rs79057673	C	G	C	G	-0.37818	-0.0569123	0.0207693	0.0312854	FALSE	TRUE	FALSE	11	10456722	0.0455775	353919	0.211777	11	10456722	0.0257316	33853	6.7251194100476e-49	2	TRUE	0.00634058865392926	33853	4.40562915457976e-06	353919	TRUE	1.83548470367693e-42	0.00581746783618301	198.079424403106	493.217058681097	216.004864517311
rs115741229	A	G	A	G	-0.402876	0.0282635	0.015468	0.0297172	FALSE	FALSE	FALSE	1	104416191	0.0460321	353919	0.539218	1	104416191	0.0323425	31804	1.28854621626798e-35	2	TRUE	0.00485542628851305	31804	1.06519328622713e-06	353919	TRUE	7.41824855210841e-32	0.0049435256120804	157.995054111965	493.217058681097	155.165662262918
rs12134741	A	C	A	C	-0.263048	-0.154625	0.00813178	0.00302735	FALSE	FALSE	FALSE	1	103514206	0.136517	353919	0.257362	1	103514206	0.0446092	31804	3.70808772480511e-09	2	TRUE	0.00109217472164572	31804	3.62479086871774e-06	353919	TRUE	1.02591602551538e-07	0.00111619378479912	35.5368607673013	493.217058681097	34.7713168510804
rs142394676	C	T	C	T	0.19036	-0.00875301	0.0184771	0.0154879	FALSE	FALSE	FALSE	1	104238114	0.0640292	353919	0.891265	1	104238114	0.0305693	31804	4.74952305330406e-10	2	TRUE	0.00121785824175327	31804	5.28028362754158e-08	353919	TRUE	3.13477640577668e-09	0.001314363934608	41.8544137803808	493.217058681097	38.7775533672008
rs17017163	C	G	C	G	0.154951	0.0383893	0.0240545	0.0173024	FALSE	TRUE	FALSE	1	104033390	0.0598243	353919	0.521068	1	104033390	0.0263967	31804	4.35572046030922e-09	2	TRUE	0.00108234259494651	31804	1.1634914754884e-06	353919	TRUE	5.4020158365604e-08	0.00112730299894498	35.8909499479597	493.217058681097	34.4579545163967
rs185455864	A	C	A	C	0.401289	0.00517858	0.010066	0.00289282	FALSE	FALSE	FALSE	1	103471966	0.145292	353919	0.971568	1	103471966	0.0420414	31804	1.35987816328452e-21	2	TRUE	0.00285669132989016	31804	3.58952142466033e-09	353919	TRUE	6.95120428084382e-20	0.00320928046616387	102.390136048492	493.217058681097	91.1087672987863
rs2646700	G	A	G	A	0.164655	-0.00596493	0.969462	0.963356	FALSE	FALSE	FALSE	1	104420585	0.0417856	353919	0.886487	1	104420585	0.0227844	31804	4.95108064117665e-13	2	TRUE	0.00163948563779113	31804	5.75779195809152e-08	353919	TRUE	6.01258440469904e-12	0.00160528158480934	51.1332482218487	493.217058681097	52.2245436422754
rs4344361	C	T	C	T	0.524205	0.0323139	0.09278	0.0834491	FALSE	FALSE	FALSE	1	103493407	0.0285734	353919	0.258093	1	103493407	0.0135431	31804	1e-200	2	TRUE	0.0449903601506525	31804	3.6136985216659e-06	353919	TRUE	3.82390682804142e-291	0.0462593256773181	1542.49379815413	493.217058681097	1498.18742535076
rs4847148	A	C	A	C	-0.393303	-0.0690762	0.0152934	0.00494785	FALSE	FALSE	FALSE	1	103907224	0.110353	353919	0.531344	1	103907224	0.0322468	31804	3.23891834996875e-34	2	TRUE	0.00465586200617511	31804	1.10709957340629e-06	353919	TRUE	1.41332905452438e-30	0.00465902896363993	148.859982069667	493.217058681097	148.758321738666
rs544149998	G	A	G	A	0.274254	0.0488802	0.0134489	0.0150106	FALSE	FALSE	FALSE	1	103885680	0.0641963	353919	0.446407	1	103885680	0.035902	31804	2.18977755509858e-14	2	TRUE	0.00183154697789483	31804	1.63811285031696e-06	353919	TRUE	1.28135653391569e-12	0.00199591612188915	63.6010669031202	493.217058681097	58.3537345972617
rs77395797	T	C	T	C	-0.514456	-0.405374	0.0129229	0.00233108	FALSE	FALSE	FALSE	1	103869827	0.175671	353919	0.0210223	1	103869827	0.0344815	31804	2.45131995154344e-50	2	TRUE	0.00695089080720002	31804	1.50453978186369e-05	353919	TRUE	3.39480010017272e-42	0.00675207922144757	216.189351025433	493.217058681097	222.599494228697
rs192796270	T	C	T	C	0.161403	0.0455984	0.0241091	0.0212656	FALSE	FALSE	FALSE	1	102768618	0.0537646	353919	0.396375	1	102768618	0.0254727	32101	2.35309792028551e-10	2	TRUE	0.00124921983866946	32101	2.03237602556536e-06	353919	TRUE	5.84142418178733e-09	0.00122584473952139	39.3966845123611	493.217058681097	40.148862356807
rs1932471	A	C	A	C	-0.168855	0.0125219	0.418415	0.382857	FALSE	FALSE	FALSE	1	104131536	0.0161372	353919	0.437769	1	104131536	0.00791031	32101	4.22668614265608e-101	2	TRUE	0.0139967652924565	32101	1.70130405212352e-06	353919	TRUE	1.89668885782451e-90	0.0138764472222143	451.687902728989	493.217058681097	455.659934275796
rs72688875	T	C	T	C	0.21481	0.0187289	0.14107	0.182703	FALSE	FALSE	FALSE	1	103235216	0.020274	353919	0.355595	1	103235216	0.0111789	32101	2.7352687263067e-82	2	TRUE	0.0113723986806016	32101	2.41125524939301e-06	353919	TRUE	3.32561731267662e-73	0.0111823073261319	363.000061104179	493.217058681097	369.241790095131
rs72692398	T	C	T	C	-0.371573	-0.0166725	0.250741	0.284683	FALSE	FALSE	FALSE	1	103481378	0.0174757	353919	0.340064	1	103481378	0.00896991	32101	1e-200	2	TRUE	0.0507461380478212	32101	2.5717559299274e-06	353919	TRUE	0	0.0518770910262952	1756.31527209436	493.217058681097	1715.97962408824
rs72985866	A	G	A	G	0.385526	-0.00103003	0.00809175	0.0155423	FALSE	FALSE	FALSE	1	104046315	0.065183	353919	0.987392	1	104046315	0.0459664	32101	4.9819572895671e-17	2	TRUE	0.00218667458559294	32101	7.05552985862536e-10	353919	TRUE	1.02989943909088e-15	0.00238589484737222	76.7679990792472	493.217058681097	70.3438867122735
rs1932471	A	C	A	C	-0.169286	0.0125219	0.418588	0.382857	FALSE	FALSE	FALSE	1	104131536	0.0161372	353919	0.437769	1	104131536	0.00805881	31042	5.74116462207328e-98	2	TRUE	0.0140167738810621	31042	1.70130405212352e-06	353919	TRUE	6.89123708746305e-88	0.01394899271051	439.101760997556	493.217058681097	441.265783983716
rs72688875	T	C	T	C	0.220699	0.0187289	0.140843	0.182703	FALSE	FALSE	FALSE	1	103235216	0.020274	353919	0.355595	1	103235216	0.0114071	31042	2.13697774824527e-83	2	TRUE	0.0119157802112773	31042	2.41125524939301e-06	353919	TRUE	2.01574334399694e-74	0.0117879565488265	370.26281322957	493.217058681097	374.32620656277
rs72692398	T	C	T	C	-0.3649	-0.0166725	0.251141	0.284683	FALSE	FALSE	FALSE	1	103481378	0.0174757	353919	0.340064	1	103481378	0.00913779	31042	1e-200	2	TRUE	0.0488637081015389	31042	2.5717559299274e-06	353919	TRUE	0	0.0500835834972661	1636.55918009989	493.217058681097	1594.65001219161
rs72985866	A	G	A	G	0.442361	-0.00103003	0.00806676	0.0155423	FALSE	FALSE	FALSE	1	104046315	0.065183	353919	0.987392	1	104046315	0.0468782	31042	3.85744728672477e-21	2	TRUE	0.00286052668432184	31042	7.05552985862536e-10	353919	TRUE	1.58091274488359e-19	0.00313159245436953	97.5099913367259	493.217058681097	89.0454652107031
rs77135783	T	C	T	C	0.150285	0.045643	0.0241245	0.0212657	FALSE	FALSE	FALSE	1	102769370	0.0537643	353919	0.395911	1	102769370	0.0259454	31042	6.94032806866484e-09	2	TRUE	0.0010797411139871	31042	2.0363764394292e-06	353919	TRUE	1.08560519470849e-07	0.00106344247592271	33.0443952661582	493.217058681097	33.5513909944477
rs2873965	C	T	C	T	-0.0759262	-0.0196178	0.554471	0.544165	FALSE	FALSE	FALSE	14	20725162	0.015762	353919	0.213268	14	20725162	0.00729462	33541	2.26725307714517e-25	2	TRUE	0.00321978802923902	33541	4.37698072503037e-06	353919	TRUE	1.00712931065503e-21	0.00284818463631062	95.7981152372279	493.217058681097	108.337293834456
rs4981311	A	G	A	G	0.587708	0.0063003	0.154822	0.130093	FALSE	FALSE	FALSE	14	20674854	0.0233336	353919	0.787153	14	20674854	0.0102177	33541	1e-200	2	TRUE	0.0897863176259541	33541	2.05995364982341e-07	353919	TRUE	0	0.0903928454868603	3332.96	493.217058681097	3308.39160646608
rs56067458	T	C	T	C	-0.130357	0.00908928	0.076114	0.12743	FALSE	FALSE	FALSE	14	20628596	0.0236087	353919	0.70024	14	20628596	0.0139392	33541	8.6119202614875e-21	2	TRUE	0.00260082965648324	33541	4.1880630538496e-07	353919	TRUE	1.13809146732047e-18	0.00238991052606804	80.3472318288843	493.217058681097	87.456685790854
rs61976936	A	G	A	G	-0.166229	-0.371948	0.0156479	0.00592222	FALSE	FALSE	FALSE	14	20785521	0.107899	353919	0.000566474	14	20785521	0.0295972	33541	1.94997929490347e-08	2	TRUE	0.000939623684794635	33541	3.35748136317525e-05	353919	TRUE	1.34480286279795e-05	0.000851236258891406	28.5739360573902	493.217058681097	31.5436779512358
rs1319745	G	T	G	T	0.0560846	0.0081671	0.366072	0.369044	FALSE	FALSE	FALSE	8	107073998	0.0161883	353919	0.613906	8	107073998	0.00775484	33537	4.7522578856219e-13	2	TRUE	0.00155727895495279	33537	7.19169932669677e-07	353919	TRUE	1.3626245400165e-11	0.00145990197401244	49.0293908029249	493.217058681097	52.3048029231769
rs147187831	G	C	G	C	0.105975	-0.0535206	0.043381	0.0365837	FALSE	TRUE	FALSE	8	107425152	0.0419164	353919	0.201658	8	107425152	0.0183317	33537	7.42711246044025e-09	2	TRUE	0.00099556695377865	33537	4.60649464106767e-06	353919	TRUE	2.62582159416387e-07	0.000932127685922176	31.2880664203495	493.217058681097	33.4196092535481
rs1968586	T	C	T	C	-0.156687	0.00908514	0.355439	0.380309	FALSE	FALSE	FALSE	8	6421990	0.0161799	353919	0.574452	8	6421990	0.00780439	33966	1.17841971593312e-89	2	TRUE	0.0117285792721932	33966	8.90860639321071e-07	353919	TRUE	2.82413157174219e-80	0.01124928783885	386.417736502656	493.217058681097	403.07698679317
rs2959812	G	A	G	A	-0.140484	-0.0187003	0.720229	0.692097	FALSE	FALSE	FALSE	8	6533781	0.0170204	353919	0.271899	8	6533781	0.008208	33966	1.13841340239612e-65	2	TRUE	0.00855126692885291	33966	3.41078793158198e-06	353919	TRUE	1.27267945020824e-57	0.00795347689689615	272.297602012871	493.217058681097	292.940240159365
rs73184454	A	G	A	G	0.0903131	0.0393747	0.0738684	0.10488	FALSE	FALSE	FALSE	8	6623373	0.025609	353919	0.124163	8	6623373	0.0141935	33966	1.97883689911261e-10	2	TRUE	0.00119065587612324	33966	6.67951532522961e-06	353919	TRUE	1.89007117909326e-08	0.00111599664780209	37.9460578192739	493.217058681097	40.4876430267299
rs12753251	A	G	A	G	-0.284166	0.00547555	0.534054	0.465349	FALSE	FALSE	FALSE	1	178560763	0.0157222	353919	0.727639	1	178560763	0.00751466	33118	1e-200	2	TRUE	0.0413931256484859	33118	3.42710406560971e-07	353919	TRUE	9.83380290228208e-281	0.0401878695471812	1386.58540114156	493.217058681097	1429.96549018342
rs16852390	A	G	A	G	-0.072688	-0.0082881	0.127948	0.182679	FALSE	FALSE	FALSE	1	178054508	0.0202941	353919	0.68298	1	178054508	0.0113574	33118	1.55303055388597e-10	2	TRUE	0.00123535813910451	33118	4.71268860231551e-07	353919	TRUE	1.98143708300817e-09	0.00117904754605386	39.0914291887763	493.217058681097	40.9607212950204
rs871632	C	T	C	T	0.214752	-0.0202227	0.283205	0.344116	FALSE	FALSE	FALSE	1	178934631	0.0165783	353919	0.222528	1	178934631	0.0084165	33118	1.3212956341866e-143	2	TRUE	0.0192805010104837	33118	4.20431299269976e-06	353919	TRUE	6.73378973362632e-127	0.0187240724872654	631.898090132486	493.217058681097	651.045555962791
rs571858	G	A	G	A	-0.0548668	-0.0277761	0.720972	0.830886	FALSE	FALSE	FALSE	9	126930553	0.0208799	353919	0.183427	9	126930553	0.00818204	33720	2.00354914640076e-11	2	TRUE	0.00133185044238568	33720	5.00013937180195e-06	353919	TRUE	1.814086837783e-09	0.00121119883253911	40.888726613492	493.217058681097	44.9672228319821
rs11807161	T	C	T	C	-0.0425817	0.0184462	0.381136	0.44493	FALSE	FALSE	FALSE	1	62988926	0.015801	353919	0.243044	1	62988926	0.00752009	33671	1.49282878283628e-08	2	TRUE	0.00095138504360062	33671	3.85071683539764e-06	353919	TRUE	4.06557682121922e-07	0.000855364416087085	28.8239194802917	493.217058681097	32.0626869938529
rs192243749	A	C	A	C	0.227149	-0.0383894	0.00930995	0.0129832	FALSE	FALSE	FALSE	1	62141559	0.0700549	353919	0.583699	1	62141559	0.0370205	33671	8.47539601758418e-10	2	TRUE	0.00111691863784312	33671	8.48484320998083e-07	353919	TRUE	1.19438912367134e-08	0.000951780502363225	32.0760270712271	493.217058681097	37.6475829045559
rs2012767	C	T	C	T	0.221353	-0.064753	0.0102847	0.0126125	FALSE	FALSE	FALSE	1	62417463	0.0682366	353919	0.342647	1	62417463	0.0355718	33671	4.88663611108756e-10	2	TRUE	0.00114876114001058	33671	2.54438308979145e-06	353919	TRUE	1.46692478563526e-08	0.000997476637224919	33.6175736430349	493.217058681097	38.7221212912145
rs626787	G	C	G	C	-0.288744	0.0120552	0.354457	0.263633	FALSE	TRUE	FALSE	1	62435572	0.0177426	353919	0.496851	1	62435572	0.00724519	33671	1e-200	2	TRUE	0.0450482168910513	33671	1.30440461282348e-06	353919	TRUE	0	0.0381544033283243	1335.57881858231	493.217058681097	1588.27748304415
rs2278236	A	G	A	G	0.279904	-0.0274976	0.514287	0.522999	FALSE	FALSE	FALSE	19	8366697	0.0156714	353919	0.0793232	19	8366697	0.00751661	33784	1e-200	2	TRUE	0.0394292202580513	33784	8.69898910187263e-06	353919	TRUE	1.15809440680329e-265	0.0391411407907855	1376.12928841863	493.217058681097	1386.67336842718
rs2967614	A	G	A	G	0.0478608	-0.00926498	0.607256	0.750068	FALSE	FALSE	FALSE	19	8393261	0.0180369	353919	0.607486	19	8393261	0.00775469	33784	6.74963052208975e-10	2	TRUE	0.00112630559952063	33784	7.45527091206131e-07	353919	TRUE	9.24546725140816e-09	0.00109262536033045	36.9514440075067	493.217058681097	38.0917587241526
rs12074336	G	T	G	T	-0.360382	-0.0315802	0.0352853	0.0262886	FALSE	FALSE	FALSE	1	11430857	0.0485002	353919	0.514959	1	11430857	0.0199643	33966	7.70371131697618e-73	2	TRUE	0.009502818175674	33966	1.19795567426076e-06	353919	TRUE	5.5888124189412e-65	0.00884196697291361	302.987572376192	493.217058681097	325.850211834157
rs1884429	C	T	C	T	0.361523	0.00725756	0.765559	0.77161	FALSE	FALSE	FALSE	1	11052779	0.0186117	353919	0.696575	1	11052779	0.00869344	33966	1e-200	2	TRUE	0.0484508006575922	33966	4.296428335586e-07	353919	TRUE	0	0.0469152561387427	1671.86577034142	493.217058681097	1729.3724745622
rs4263998	T	C	T	C	-0.155376	0.0775716	0.0675651	0.0539686	FALSE	FALSE	FALSE	1	11604156	0.0347548	353919	0.0256171	1	11604156	0.0154439	33966	8.24517732043984e-24	2	TRUE	0.00297127432809553	33966	1.40756472474144e-05	353919	TRUE	3.72751252618048e-19	0.00304185713817973	103.628860028736	493.217058681097	101.217105065281
rs4719474	A	C	A	C	0.081885	0.0135748	0.376146	0.356203	FALSE	FALSE	FALSE	7	16637330	0.0163862	353919	0.407427	7	16637330	0.00800392	32981	1.44610557365473e-24	2	TRUE	0.00316365857779844	32981	1.93913529328384e-06	353919	TRUE	1.46028717641736e-21	0.00314686501504665	104.108075391457	493.217058681097	104.665421896998
rs35496925	G	A	G	A	0.143104	-0.0341766	0.0593553	0.0637214	FALSE	FALSE	FALSE	22	38028600	0.0325977	353919	0.294438	22	38028600	0.0160721	32907	5.39262225891571e-19	2	TRUE	0.00240353969466762	32907	3.1058538887627e-06	353919	TRUE	2.25953462961905e-16	0.00228674985005915	75.4179658382686	493.217058681097	79.2790239340181
rs11857014	T	C	T	C	-0.07399	-0.0293778	0.394807	0.351785	FALSE	FALSE	FALSE	15	89530308	0.016462	353919	0.0743293	15	89530308	0.00776254	33745	1.54774710373491e-21	2	TRUE	0.00268526342712872	33745	8.99845632481118e-06	353919	TRUE	9.76374936083259e-18	0.0026161027093549	88.5066963298268	493.217058681097	90.8528075429515
rs1966720	C	T	C	T	0.253246	0.00512178	0.282761	0.255826	FALSE	FALSE	FALSE	15	89826522	0.0179752	353919	0.775693	15	89826522	0.008366	33745	1e-200	2	TRUE	0.026438046963476	33745	2.29399704314911e-07	353919	TRUE	2.89112978290399e-181	0.0260134880988354	901.216924663197	493.217058681097	916.324858326815
rs28698386	T	C	T	C	-0.349816	0.0337888	0.519361	0.36925	FALSE	FALSE	FALSE	15	89783995	0.0162046	353919	0.0370561	15	89783995	0.00754613	33745	1e-200	2	TRUE	0.0598733354046312	33745	1.22846318743985e-05	353919	TRUE	0	0.0610938756249008	2195.63020380028	493.217058681097	2148.97208285015
rs11936562	G	A	G	A	0.0503908	0.00749414	0.598234	0.520094	FALSE	FALSE	FALSE	4	168155041	0.0156057	353919	0.631074	4	168155041	0.0076996	32922	5.96623011629692e-11	2	TRUE	0.0012993964161444	32922	6.51591468414747e-07	353919	TRUE	9.45177330042228e-10	0.0012206095833293	40.2315745286225	493.217058681097	42.8317854880337
rs2784773	C	T	C	T	0.0662676	0.0109898	0.644151	0.695084	FALSE	FALSE	FALSE	10	80160044	0.0170353	353919	0.518849	10	80160044	0.00788898	33657	4.46477934112996e-17	2	TRUE	0.00209219230212402	33657	1.17592079609835e-06	353919	TRUE	4.72521060339081e-15	0.00201319533311827	67.8907663099926	493.217058681097	70.5603577653356
rs143857439	G	T	G	T	-0.172438	0.00611176	0.017622	0.0322118	FALSE	FALSE	FALSE	15	60218783	0.043623	353919	0.888578	15	60218783	0.0300129	32531	9.16726952203943e-09	2	TRUE	0.00101376856830605	32531	5.5462581152052e-08	353919	TRUE	4.85115844612493e-08	0.00102950811632883	33.5233821100296	493.217058681097	33.0103426061908
rs145847883	T	C	T	C	0.224018	-0.00748842	0.0337511	0.0312416	FALSE	FALSE	FALSE	15	60714427	0.0470317	353919	0.873495	15	60714427	0.0224763	32531	2.12862912452723e-23	2	TRUE	0.00304453685682892	32531	7.16304335881312e-08	353919	TRUE	2.37828298697939e-21	0.0032732017228184	106.823634144881	493.217058681097	99.3381781604877
rs190776828	A	G	A	G	-0.187966	-0.0687538	0.0423183	0.0346809	FALSE	FALSE	FALSE	15	60522854	0.0439916	353919	0.118079	15	60522854	0.0198404	32531	2.69587654355746e-21	2	TRUE	0.00275163213961134	32531	6.90159508955499e-06	353919	TRUE	7.39050510770738e-18	0.0028637690850237	93.4230867142957	493.217058681097	89.7548141005814
rs67827628	C	T	C	T	0.604168	0.0134631	0.135686	0.0968947	FALSE	FALSE	FALSE	15	60390021	0.0263663	353919	0.609618	15	60390021	0.0110812	32531	1e-200	2	TRUE	0.0837323874746588	32531	7.3669889904442e-07	353919	TRUE	0	0.0856154258117994	3045.74712309048	493.217058681097	2972.64
rs72744887	G	A	G	A	0.134232	0.0111205	0.105829	0.100087	FALSE	FALSE	FALSE	15	60344777	0.0262117	353919	0.671378	15	60344777	0.0125524	32531	1.08893009333343e-26	2	TRUE	0.00350319071913299	32531	5.0857687233228e-07	353919	TRUE	5.27375044538881e-24	0.00341010216747631	111.306780900641	493.217058681097	114.355901435263
rs9920880	C	T	C	T	0.126979	0.046807	0.0739802	0.098151	FALSE	FALSE	FALSE	15	60704165	0.0264955	353919	0.0772948	15	60704165	0.014539	32531	2.46490394560466e-18	2	TRUE	0.00233941265680034	32531	8.8180411437654e-06	353919	TRUE	4.43040529830221e-15	0.00220917222615714	72.0212707356673	493.217058681097	76.2771981558494
rs17003342	T	G	T	G	-0.0906377	-0.0185171	0.638049	0.632154	FALSE	FALSE	FALSE	4	78545837	0.0162166	353919	0.253512	4	78545837	0.00773751	33895	1.07969228970169e-31	2	TRUE	0.00403227885137146	33895	3.6840312965811e-06	353919	TRUE	2.10098829036709e-27	0.00379447382858133	129.09595268595	493.217058681097	137.219333726919
rs56398743	C	A	C	A	0.057062	-0.051736	0.204768	0.26638	FALSE	FALSE	FALSE	2	69791140	0.0177086	353919	0.00348337	2	69791140	0.00932264	33509	9.3108643616352e-10	2	TRUE	0.00111685114019732	33509	2.41160036996287e-05	353919	TRUE	6.04426622117635e-07	0.00106042488481416	35.5693752661377	493.217058681097	37.4641730589891
rs2306411	G	A	G	A	-0.116734	0.0056696	0.291401	0.276509	FALSE	FALSE	FALSE	4	121677480	0.0174969	353919	0.745911	4	121677480	0.00845178	32861	2.164711378703e-43	2	TRUE	0.00577204878442146	32861	2.96675079401599e-07	353919	TRUE	3.09622066561289e-39	0.00562751035942196	185.960859563889	493.217058681097	190.764855057047
rs1049742	T	C	T	C	0.495049	-0.0131043	0.0810059	0.0720185	FALSE	FALSE	FALSE	7	150857465	0.0303959	353919	0.666382	7	150857465	0.0140843	33084	1e-200	2	TRUE	0.0360006885622855	33084	5.25165257833091e-07	353919	TRUE	7.31483902946401e-243	0.0364884777470941	1252.82551682088	493.217058681097	1235.45189803227
rs11768123	C	T	C	T	-0.0632227	-0.0367309	0.147111	0.0938218	FALSE	FALSE	FALSE	7	150902759	0.0267257	353919	0.169328	7	150902759	0.0109456	33084	7.64522022442251e-09	2	TRUE	0.00100748226506734	33084	5.33704936204613e-06	353919	TRUE	3.04146322314184e-07	0.00100302956519807	33.2155402447722	493.217058681097	33.3631410658885
rs12948911	T	C	T	C	-0.377035	-0.0238725	0.188667	0.160652	FALSE	FALSE	FALSE	17	42446588	0.0213292	353919	0.263038	17	42446588	0.00927326	33809	1e-200	2	TRUE	0.0466185258984485	33809	3.53951461359303e-06	353919	TRUE	0	0.0435199527410895	1538.22240885674	493.217058681097	1653.09747237754
rs141836654	A	G	A	G	0.162205	0.172558	0.0210738	0.00883801	FALSE	FALSE	FALSE	17	42308410	0.083154	353919	0.0379708	17	42308410	0.0260312	33809	4.6299894348004e-10	2	TRUE	0.00114718896113486	33809	1.21673835513515e-05	353919	TRUE	9.32818670832853e-08	0.00108555361132595	36.7391933020626	493.217058681097	38.8275597570273
rs73307798	G	T	G	T	0.10947	-0.002679	0.172421	0.233703	FALSE	FALSE	FALSE	17	41932542	0.0185914	353919	0.885422	17	41932542	0.00961247	33809	4.78189460665909e-30	2	TRUE	0.00382164821494253	33809	5.86704997946782e-08	353919	TRUE	2.4579990700872e-27	0.0034199507602221	116.015041078763	493.217058681097	129.694106452977
rs76305463	C	A	C	A	-0.727222	-0.200211	0.0178104	0.00581153	FALSE	FALSE	FALSE	17	42864869	0.100581	353919	0.0465318	17	42864869	0.0281339	33809	2.5234807724805e-147	2	TRUE	0.0193806335915604	33809	1.11953502516662e-05	353919	TRUE	1.44363850985711e-127	0.0185026109746661	637.309661966295	493.217058681097	668.150255108241
rs76844890	T	G	T	G	-0.293126	-0.0364288	0.0205271	0.0130443	FALSE	FALSE	FALSE	17	42891452	0.0699256	353919	0.60239	17	42891452	0.0255048	33809	1.43119892054185e-30	2	TRUE	0.0038919268151149	33809	7.6685909143013e-07	353919	TRUE	2.78676937258267e-27	0.00345508472451926	117.211023297965	493.217058681097	132.088448412935
rs140983547	T	C	T	C	-0.526488	0.0514786	0.0107233	0.0273545	FALSE	FALSE	FALSE	14	23565870	0.0495451	353919	0.298793	14	23565870	0.0402414	33777	4.10487559833651e-39	2	TRUE	0.00504243134036012	33777	3.05034728836232e-06	353919	TRUE	3.82989338148618e-34	0.00588102717531627	199.806761842515	493.217058681097	171.171237734383
rs28403575	T	C	T	C	-0.192051	0.0358032	0.0884882	0.0941911	FALSE	FALSE	FALSE	14	23556131	0.0267328	353919	0.180473	14	23556131	0.0131331	33777	1.99204892246881e-48	2	TRUE	0.00629161645404386	33777	5.06816990241292e-06	353919	TRUE	6.75098511290677e-42	0.00594991549326846	202.161238067659	493.217058681097	213.844775040588
rs11746090	A	G	A	G	-0.0528314	-0.00756547	0.306136	0.236518	FALSE	FALSE	FALSE	5	78044022	0.018441	353919	0.681619	5	78044022	0.00812175	33796	7.77320282798461e-11	2	TRUE	0.0012505525808818	33796	4.75555556830959e-07	353919	TRUE	1.11180283014993e-09	0.00118577692065265	40.1197182925501	493.217058681097	42.3140899126675
rs2017306	C	A	C	A	-0.0670109	-0.017876	0.184351	0.150505	FALSE	FALSE	FALSE	10	26306329	0.0217923	353919	0.412051	10	26306329	0.00961761	33533	3.22552193768908e-12	2	TRUE	0.00144571188946233	33533	1.90121969462305e-06	353919	TRUE	1.39722567912603e-10	0.00135042261763587	45.3422519945762	493.217058681097	48.546349400079
rs2992335	G	C	G	C	-0.217354	0.00350385	0.600929	0.685403	FALSE	TRUE	FALSE	10	26439005	0.0167973	353919	0.834763	10	26439005	0.00761735	33533	4.42588372362613e-179	2	TRUE	0.0237061751547553	33533	1.22944916547165e-07	353919	TRUE	9.71289502139523e-162	0.022658888476695	777.389982426769	493.217058681097	814.193164890807
rs12727188	G	T	G	T	0.192658	0.0361463	0.0899201	0.121854	FALSE	FALSE	FALSE	1	159516538	0.0237618	353919	0.128211	1	159516538	0.0124766	33693	8.59409202953277e-54	2	TRUE	0.00702756517855235	33693	6.53829876529615e-06	353919	TRUE	2.55619271690392e-46	0.0060749176422252	205.921003420795	493.217058681097	238.441360633724
rs36126250	G	T	G	T	-0.535152	0.061154	0.0229999	0.032999	FALSE	FALSE	FALSE	1	159593911	0.0438288	353919	0.162928	1	159593911	0.0235983	33693	7.46448758410075e-114	2	TRUE	0.0150348749990074	33693	5.50081152040721e-06	353919	TRUE	8.92424273151765e-100	0.0128707797124481	439.283358632391	493.217058681097	514.271988656499
rs1130409	G	T	G	T	-0.388737	0.0138426	0.480083	0.508957	FALSE	FALSE	FALSE	14	20456995	0.0156439	353919	0.376236	14	20456995	0.00729531	33841	1e-200	2	TRUE	0.0774130275527326	33841	2.21229425760426e-06	353919	TRUE	0	0.0754383357515446	2761.04660425388	493.217058681097	2839.38481421235
rs1760927	C	T	C	T	-0.0586342	0.0234796	0.641359	0.747282	FALSE	FALSE	FALSE	14	20488285	0.0180083	353919	0.192295	14	20488285	0.00779098	33841	5.23479887009069e-14	2	TRUE	0.00167099057274582	33841	4.80321961415094e-06	353919	TRUE	1.02631935803313e-11	0.00158158717268184	53.6041079058476	493.217058681097	56.639293716994
rs2727784	T	C	T	C	-0.0635894	0.0209884	0.649749	0.559661	FALSE	FALSE	FALSE	11	116840425	0.0157669	353919	0.183133	11	116840425	0.00747609	33995	1.80509473713157e-17	2	TRUE	0.00212377055686008	33995	5.00682532376834e-06	353919	TRUE	1.09736080610311e-14	0.00184045182395656	62.6778343863733	493.217058681097	72.3469809273158
rs4073054	A	C	A	C	0.0671418	-0.000475052	0.626291	0.610631	FALSE	FALSE	FALSE	1	161230697	0.0160452	353919	0.976381	1	161230697	0.00754407	33985	5.58727438994019e-19	2	TRUE	0.00232542175826554	33985	2.47679810610304e-09	353919	TRUE	2.08457191891415e-17	0.00211021003314801	71.862913397331	493.217058681097	79.2090019477176
rs112223196	C	A	C	A	-0.70601	-0.00814652	0.243913	0.202026	FALSE	FALSE	FALSE	16	28287097	0.0196814	353919	0.678933	16	28287097	0.00902303	33042	1e-200	2	TRUE	0.156332169006576	33042	4.84095054627428e-07	353919	TRUE	0	0.183847792438415	7442.64489624246	493.217058681097	6122.33236141667
rs144619400	T	C	T	C	-0.215283	-0.0575578	0.0297762	0.0274924	FALSE	FALSE	FALSE	16	28077835	0.0483268	353919	0.233649	16	28077835	0.0235371	33042	5.87895315996078e-20	2	TRUE	0.00252566218104042	33042	4.00801307015777e-06	353919	TRUE	4.63844791127949e-17	0.00267787725105604	88.7146312677993	493.217058681097	83.6591732716046
rs4788120	T	C	T	C	0.15539	0.029068	0.672513	0.675725	FALSE	FALSE	FALSE	16	29027131	0.0168202	353919	0.0839595	16	29027131	0.00855392	33042	9.5984255358292e-74	2	TRUE	0.00988916311215725	33042	8.43845431222324e-06	353919	TRUE	1.26154892497177e-63	0.01063581752615	355.185094921592	493.217058681097	330.001386766649
rs483082	T	G	T	G	0.0988073	-0.0370498	0.2373	0.236354	FALSE	FALSE	FALSE	19	44912921	0.0185608	353919	0.0459198	19	44912921	0.00842705	33930	9.48636869866469e-32	2	TRUE	0.00403564039603872	33930	1.12582798628341e-05	353919	TRUE	2.90565123151574e-26	0.00353394303116338	120.324840292137	493.217058681097	137.476011100686
rs62118471	C	T	C	T	0.139677	0.0762069	0.026908	0.0198586	FALSE	FALSE	FALSE	19	45187791	0.0558764	353919	0.172616	19	45187791	0.0234145	33930	2.44016953080046e-09	2	TRUE	0.00104777125979104	33930	5.25566952468491e-06	353919	TRUE	1.19626601695166e-07	0.00102168052270296	34.6990280954278	493.217058681097	35.5860693629177
rs11185487	A	G	A	G	0.0517344	0.00275952	0.500518	0.541108	FALSE	FALSE	FALSE	3	195876763	0.0159933	353919	0.863012	3	195876763	0.00818346	32438	2.58487770084082e-10	2	TRUE	0.00123061678512017	32438	8.41181018274062e-08	353919	TRUE	1.98151954312598e-09	0.00133822263536946	43.4647549197181	493.217058681097	39.9654682181723
rs139828053	C	T	C	T	-0.536629	-0.010303	0.0313123	0.0418632	FALSE	FALSE	FALSE	3	195572021	0.0391761	353919	0.792556	3	195572021	0.0220963	32438	2.76057785622036e-130	2	TRUE	0.0178589424213982	32438	1.95426516900821e-07	353919	TRUE	4.88106395089057e-118	0.0174693613261635	576.710976402988	493.217058681097	589.805967188285
rs12972156	G	C	G	C	-0.779292	-0.0404557	0.149617	0.172907	FALSE	TRUE	FALSE	19	44884202	0.0208549	353919	0.0523962	19	44884202	0.0106188	33995	1e-200	2	TRUE	0.136768841205044	33995	1.06325436698369e-05	353919	TRUE	0	0.154534675128426	6213.26156982078	493.217058681097	5385.79171026819
rs139326841	C	T	C	T	-0.350015	0.0287638	0.021654	0.0265868	FALSE	FALSE	FALSE	19	44766468	0.0499245	353919	0.564516	19	44766468	0.02837	33995	5.69114957628844e-35	2	TRUE	0.00445784334234617	33995	9.37914481166208e-07	353919	TRUE	3.88463591507085e-31	0.00519079544630326	177.371408304719	493.217058681097	152.214014969618
rs139995984	C	G	C	G	0.502625	-0.0703296	0.0135843	0.0107539	FALSE	TRUE	FALSE	19	45071224	0.0775057	353919	0.364188	19	45071224	0.0361883	33995	7.36885481649453e-44	2	TRUE	0.00564293022100968	33995	2.32651884325835e-06	353919	TRUE	1.48185086668846e-38	0.00677041683795705	231.715590709632	493.217058681097	192.908697320789
rs1836278	C	T	C	T	0.070828	-0.0474754	0.200706	0.144416	FALSE	FALSE	FALSE	19	44379387	0.0223708	353919	0.0338205	19	44379387	0.00942313	33995	5.63118765354867e-14	2	TRUE	0.00165923882361454	33995	1.27252781592229e-05	353919	TRUE	5.78413648534906e-11	0.00160955885421712	54.8019410808977	493.217058681097	56.4962
rs56170641	A	G	A	G	-0.16939	-0.00146564	0.0366789	0.0369281	FALSE	FALSE	FALSE	19	45256342	0.0411794	353919	0.971608	19	45256342	0.0200249	33995	2.69649736354343e-17	2	TRUE	0.00210054560505799	33995	3.57925931471108e-09	353919	TRUE	7.24247712920336e-16	0.00202764960469227	69.0659345271459	493.217058681097	71.554149507007
rs62117206	C	G	C	G	0.382649	-0.0131812	0.0727604	0.0621367	FALSE	TRUE	FALSE	19	44752422	0.0319236	353919	0.679681	19	44752422	0.0145952	33995	1.68267406107046e-151	2	TRUE	0.0198197207178143	33995	4.81708761162452e-07	353919	TRUE	3.64642316393764e-136	0.0197568730811505	685.131441582807	493.217058681097	687.354949493634
rs8106813	G	A	G	A	0.326195	0.0147291	0.493728	0.488549	FALSE	FALSE	FALSE	19	44928401	0.0159729	353919	0.356461	19	44928401	0.00802716	33995	1e-200	2	TRUE	0.046327668973519	33995	2.40260517731749e-06	353919	TRUE	0	0.0531932176394706	1909.7846370623	493.217058681097	1651.31817311066
rs2020854	C	T	C	T	-0.351487	0.00372319	0.0696631	0.0543233	FALSE	FALSE	FALSE	12	56349583	0.0345717	353919	0.914238	12	56349583	0.0143282	33985	6.88652296344266e-133	2	TRUE	0.0174000417292638	33985	3.27708336432733e-08	353919	TRUE	2.14162308728471e-120	0.0160136957499769	553.049793804029	493.217058681097	601.776555258765
rs117246909	T	C	T	C	-0.172986	0.119386	0.0163268	0.00345486	FALSE	FALSE	FALSE	17	66345111	0.137332	353919	0.38467	17	66345111	0.0297942	33687	6.39749566091197e-09	2	TRUE	0.00099974100339876	33687	2.13531013796734e-06	353919	TRUE	1.21826737283034e-07	0.000961177997383252	32.4084311127702	493.217058681097	33.7099769456634
rs118088174	T	C	T	C	0.497873	0.156196	0.0454896	0.0376632	FALSE	FALSE	FALSE	17	66225335	0.0393541	353919	7.21739e-05	17	66225335	0.0183043	33687	6.53130552647469e-163	2	TRUE	0.0214911233846771	33687	4.45081037858347e-05	353919	TRUE	5.56151863439951e-135	0.0215258310835378	741.049322591649	493.217058681097	739.828231008928
rs139464717	A	G	A	G	-1.50643	0.0637234	0.0124293	0.00694471	FALSE	FALSE	FALSE	17	66320426	0.094039	353919	0.498008	17	66320426	0.0354532	33687	1e-200	2	TRUE	0.0508716055955694	33687	1.29741790662892e-06	353919	TRUE	0	0.0557112335248941	1987.35065788324	493.217058681097	1805.45650576815
rs6504456	C	T	C	T	-0.0501968	-0.0266619	0.370548	0.434264	FALSE	FALSE	FALSE	17	66752554	0.0158874	353919	0.0933125	17	66752554	0.0078802	33687	1.89042738534161e-10	2	TRUE	0.0012031456312159	33687	7.95740844614243e-06	353919	TRUE	2.25917987419819e-08	0.00117540937772403	39.6402584201164	493.217058681097	40.5767803635307
rs73336725	A	G	A	G	-0.229675	0.0186758	0.0157925	0.0222468	FALSE	FALSE	FALSE	17	66197477	0.053104	353919	0.725077	17	66197477	0.0306825	33687	7.12524824752267e-14	2	TRUE	0.00166068623615669	33687	3.49463951194695e-07	353919	TRUE	1.82655959534263e-12	0.0016398155541418	55.3279145160682	493.217058681097	56.0332695444373
rs77620153	A	G	A	G	-0.696217	-0.0578024	0.0555608	0.0748301	FALSE	FALSE	FALSE	17	66134676	0.0293505	353919	0.0489091	17	66134676	0.0165616	33687	1e-200	2	TRUE	0.0498472869315651	33687	1.09585867690517e-05	353919	TRUE	0	0.0508700000149907	1805.39646890523	493.217058681097	1767.19577515834
rs8178860	T	G	T	G	-1.59083	-0.104469	0.0101422	0.00166435	FALSE	FALSE	FALSE	17	66214349	0.190011	353919	0.582453	17	66214349	0.0399803	33687	1e-200	2	TRUE	0.0448922393441657	33687	8.54113513202604e-07	353919	TRUE	0	0.0508138990444967	1803.29883422314	493.217058681097	1583.27169414879
rs136168	A	G	A	G	-0.317775	-0.0143261	0.813258	0.843655	FALSE	FALSE	FALSE	22	36264796	0.0216172	353919	0.507512	22	36264796	0.00879463	33985	1e-200	2	TRUE	0.0369973055022801	33985	1.24095236908262e-06	353919	TRUE	7.39169089689008e-255	0.0306718379027997	1075.30257368745	493.217058681097	1305.58246624611
rs3129965	C	G	C	G	0.0732638	0.00848506	0.191861	0.20862	FALSE	TRUE	FALSE	6	32413053	0.0192113	353919	0.658729	6	32413053	0.00936045	33742	4.9980431357824e-15	2	TRUE	0.00181239360350115	33742	5.51181540339241e-07	353919	TRUE	2.04339836510636e-13	0.00166449174848471	56.2535852222993	493.217058681097	61.2611895702488
rs805258	T	C	T	C	-0.784462	-0.184496	0.0295922	0.00580924	FALSE	FALSE	FALSE	6	31665775	0.0997445	353919	0.0643591	6	31665775	0.0217097	33742	1e-200	2	TRUE	0.0372564703469989	33742	9.66697002619711e-06	353919	TRUE	7.40829406272592e-250	0.0353431577821176	1236.16823245349	493.217058681097	1305.67827338275
rs8131895	A	C	A	C	-0.0727454	-0.00821366	0.654117	0.672502	FALSE	FALSE	FALSE	21	26131210	0.0166369	353919	0.621517	21	26131210	0.00790977	33687	3.68383355979064e-20	2	TRUE	0.00250471123254625	33687	6.88694964449541e-07	353919	TRUE	5.67793126299183e-18	0.00239455998910425	80.8543638576146	493.217058681097	84.5830539937415
rs10778371	A	G	A	G	0.128895	0.00192932	0.372231	0.44614	FALSE	FALSE	FALSE	12	105245546	0.0157288	353919	0.902376	12	105245546	0.00780763	33187	3.17175767906771e-61	2	TRUE	0.00814591097662344	33187	4.25124280512487e-08	353919	TRUE	9.76762853136707e-56	0.00776451873694939	259.681858945091	493.217058681097	272.542159931427
rs12596224	G	A	G	A	-0.0725376	0.0114687	0.242878	0.271314	FALSE	FALSE	FALSE	16	88800278	0.0177179	353919	0.517441	16	88800278	0.00871955	33436	8.87360310778668e-17	2	TRUE	0.00206562681888683	33436	1.18386438227449e-06	353919	TRUE	8.57240133718372e-15	0.0019351311509034	64.8246190389521	493.217058681097	69.2051190124986
rs8062694	C	T	C	T	0.186513	0.0579216	0.986519	0.984302	FALSE	FALSE	FALSE	16	88998908	0.0719675	353919	0.420918	16	88998908	0.0323649	33436	8.27179951864135e-09	2	TRUE	0.000992316394659345	33436	1.83023159584468e-06	353919	TRUE	1.35637799610358e-07	0.000925285536594937	30.9646477712436	493.217058681097	33.210061227264
rs1691273	T	C	T	C	-0.177292	0.0208897	0.692133	0.798073	FALSE	FALSE	FALSE	4	74457928	0.0194805	353919	0.283569	4	74457928	0.00815605	33533	9.07820530178182e-105	2	TRUE	0.0138961555153543	33533	3.24908723493185e-06	353919	TRUE	1.32562723266801e-92	0.0133955629692283	455.265154972321	493.217058681097	472.518176651931
rs4619875	T	C	T	C	0.158521	-0.00251147	0.403525	0.483064	FALSE	FALSE	FALSE	4	152779978	0.0156376	353919	0.872405	4	152779978	0.0076511	33874	2.35179790955834e-95	2	TRUE	0.0125145635731752	33874	7.28810018605381e-08	353919	TRUE	1.99670998718571e-86	0.0120966828464108	414.756013325465	493.217058681097	429.265366063959
rs112035159	T	C	T	C	0.266093	-0.175553	0.0169294	0.00521767	FALSE	FALSE	FALSE	6	131656505	0.104613	353919	0.0933233	6	131656505	0.0285039	33455	1.00669984095797e-20	2	TRUE	0.00259832427858532	33455	7.9568343752248e-06	353919	TRUE	3.57712469526814e-17	0.00235680239063709	79.0283646126298	493.217058681097	87.148181326891
rs2781668	T	C	T	C	-0.237197	0.00544828	0.166831	0.230736	FALSE	FALSE	FALSE	6	131576138	0.0185361	353919	0.768813	6	131576138	0.00985627	33455	5.74116462207328e-128	2	TRUE	0.0170178141621827	33455	2.44107194981436e-07	353919	TRUE	1.44677151692516e-115	0.0156407737954888	531.544574228209	493.217058681097	579.152852787738
rs9483226	G	C	G	C	-0.0447389	-0.0062822	0.6464	0.598707	FALSE	TRUE	FALSE	6	131152858	0.0159505	353919	0.693688	6	131152858	0.0076781	33455	5.64923966807496e-09	2	TRUE	0.0010138821058596	33455	4.38301845981547e-07	353919	TRUE	4.95883894109204e-08	0.000914985482551714	30.6370417962744	493.217058681097	33.951821231329
rs61990120	A	G	A	G	0.0834862	0.0088733	0.141866	0.158009	FALSE	FALSE	FALSE	14	67622703	0.0217043	353919	0.682667	14	67622703	0.0110515	33777	4.21211286754066e-14	2	TRUE	0.00168677981922717	33777	4.72255618486306e-07	353919	TRUE	1.2941143465489e-12	0.00169704288268955	57.4150591803809	493.217058681097	57.0672482771303
rs13413887	G	A	G	A	0.105748	-0.0227637	0.758171	0.747925	FALSE	FALSE	FALSE	2	68769536	0.0180557	353919	0.2074	2	68769536	0.00888962	32907	1.24566138011389e-32	2	TRUE	0.00428205626552869	32907	4.49110979052423e-06	353919	TRUE	3.71791485460954e-28	0.00410062324336981	135.486587272016	493.217058681097	141.507002363307
rs6730572	G	T	G	T	0.049192	-0.0116916	0.744276	0.823443	FALSE	FALSE	FALSE	2	68803018	0.0208651	353919	0.575247	2	68803018	0.00894892	32907	3.86349184606922e-08	2	TRUE	0.000917460093289163	32907	8.8716652602116e-07	353919	TRUE	3.51186832323437e-07	0.000921137492823276	30.3379746472538	493.217058681097	30.2167470292282
rs34593562	G	A	G	A	-0.0712126	0.00316394	0.449393	0.440446	FALSE	FALSE	FALSE	19	1083557	0.0157517	353919	0.840806	19	1083557	0.00754728	33187	3.8904514499428e-21	2	TRUE	0.00267563806433693	33187	1.13998763570831e-07	353919	TRUE	3.27435171213254e-19	0.0025096416425477	83.4919928901219	493.217058681097	89.029259239883
rs13273712	G	C	G	C	-0.0728161	0.000214596	0.236826	0.253854	FALSE	TRUE	FALSE	8	2122599	0.0181204	353919	0.990551	8	2122599	0.00874702	33874	8.45668200099353e-17	2	TRUE	0.0020417666928859	33874	3.96283746706396e-10	353919	TRUE	1.91876122008514e-15	0.00191662774610889	65.0446814574184	493.217058681097	69.300216294872
rs13281104	G	A	G	A	0.316776	0.0183257	0.243527	0.263416	FALSE	FALSE	FALSE	8	1863757	0.0177386	353919	0.301557	8	1863757	0.00868295	33874	1e-200	2	TRUE	0.0378085978771593	33874	3.01564163344777e-06	353919	TRUE	3.59644925107865e-258	0.0369721824367029	1300.40040449163	493.217058681097	1330.97513080006
rs13230714	G	T	G	T	0.247286	-0.0088727	0.303561	0.279346	FALSE	FALSE	FALSE	7	144477198	0.0174681	353919	0.611498	7	144477198	0.00844884	32867	2.60015956316522e-188	2	TRUE	0.0254036449358355	32867	7.28984871638236e-07	353919	TRUE	3.13334446438356e-169	0.0258558079349442	872.305285709894	493.217058681097	856.652896840832
rs6969385	A	G	A	G	-0.395552	-0.0208272	0.209926	0.159316	FALSE	FALSE	FALSE	7	143912622	0.0214874	353919	0.332409	7	143912622	0.00954538	32867	1e-200	2	TRUE	0.0496555863460431	32867	2.654553368777e-06	353919	TRUE	0	0.0519004550859591	1799.08161073392	493.217058681097	1717.19938773369
rs73159007	T	A	T	A	0.176607	-0.0230746	0.0823768	0.0517664	FALSE	TRUE	FALSE	7	144138939	0.0354566	353919	0.515186	7	144138939	0.0142397	32867	2.53512863049793e-35	2	TRUE	0.00465856964069616	32867	1.196664046343e-06	353919	TRUE	1.93031118741191e-31	0.0047153629285172	155.704606374415	493.217058681097	153.82047463473
rs62037085	T	C	T	C	-0.105986	-0.037456	0.0443821	0.0269522	FALSE	FALSE	FALSE	16	57381898	0.0477321	353919	0.432622	16	57381898	0.0186093	32862	1.23123229942719e-08	2	TRUE	0.000986145236945556	32862	1.73988093575661e-06	353919	TRUE	1.80545957290579e-07	0.000952838118812691	31.340122647692	493.217058681097	32.4367198027666
rs7198865	A	G	A	G	-0.746164	0.223069	0.0352316	0.0043729	FALSE	FALSE	FALSE	16	57249818	0.114879	353919	0.0521639	16	57249818	0.0208366	32862	1e-200	2	TRUE	0.0375596167992588	32862	1.06534702411324e-05	353919	TRUE	1.32286097467139e-245	0.0378489657172588	1292.64218314361	493.217058681097	1282.37450294749
rs118119439	A	G	A	G	-0.303619	0.0461729	0.019096	0.0116797	FALSE	FALSE	FALSE	22	50534802	0.0714599	353919	0.518191	22	50534802	0.0274105	33687	1.62667203297191e-28	2	TRUE	0.00362917929552937	33687	1.17963475670998e-06	353919	TRUE	2.82822619513655e-25	0.00345347883138673	116.733571352841	493.217058681097	122.694183761295
rs13057207	G	A	G	A	-0.222777	-0.0210271	0.0551493	0.0420503	FALSE	FALSE	FALSE	22	50648599	0.0402023	353919	0.600951	22	50648599	0.0164579	33687	9.56533093374911e-42	2	TRUE	0.00541002646116706	33687	7.72956761248716e-07	353919	TRUE	2.45664646627732e-37	0.00517218311021406	175.130796615896	493.217058681097	183.228009725454
rs138508432	A	T	A	T	1.05324	0.219946	0.0145857	0.00180001	FALSE	TRUE	FALSE	22	50567063	0.177498	353919	0.215291	22	50567063	0.0318383	33687	1e-200	2	TRUE	0.0314654195751898	33687	4.33852296242034e-06	353919	TRUE	5.02800152660652e-212	0.0318882599357076	1109.53724811041	493.217058681097	1094.3467376512
rs142491424	A	G	A	G	0.31962	0.0869516	0.0053521	0.0140671	FALSE	FALSE	FALSE	22	49989839	0.0653757	353919	0.183509	22	49989839	0.0529895	33687	1.62184744134641e-09	2	TRUE	0.00107890420151817	33687	4.99826015458627e-06	353919	TRUE	7.85162994433084e-08	0.0010876557981302	36.6775781405416	493.217058681097	36.3821408727876
rs190070543	G	A	G	A	-0.154255	-0.0539135	0.0639445	0.0471177	FALSE	FALSE	FALSE	22	50593732	0.0371943	353919	0.147195	22	50593732	0.0157415	33687	1.13422704871163e-22	2	TRUE	0.00284258489671207	33687	5.93660661548307e-06	353919	TRUE	4.18776322196622e-19	0.00284848076483896	96.2251701097513	493.217058681097	96.0254326904121
rs77135372	A	G	A	G	1.29072	-0.038568	0.0275245	0.0119582	FALSE	FALSE	FALSE	22	50545936	0.0698176	353919	0.580667	22	50545936	0.0229406	33687	1e-200	2	TRUE	0.0859033498955493	33687	8.62228962905247e-07	353919	TRUE	0	0.0891850750486098	3298.36410308357	493.217058681097	3165.58904455117
rs11743362	A	G	A	G	-0.293751	0.0171704	0.43959	0.561759	FALSE	FALSE	FALSE	5	78880898	0.0158167	353919	0.277661	5	78880898	0.00761574	33533	1e-200	2	TRUE	0.04248480775204	33533	3.3298617319223e-06	353919	TRUE	3.65270531169128e-288	0.0425150196083524	1488.87048014534	493.217058681097	1487.76552086784
rs12653089	T	C	T	C	-0.0765671	0.0184547	0.254913	0.213952	FALSE	FALSE	FALSE	5	78387710	0.0191492	353919	0.335181	5	78387710	0.00868939	33533	1.23395692613962e-18	2	TRUE	0.00231022793784613	33533	2.62427984836272e-06	353919	TRUE	4.12710337795649e-16	0.00222696485160523	74.8390223113908	493.217058681097	77.6436274612755
rs1402684	T	G	T	G	0.051624	0.00128536	0.266204	0.304368	FALSE	FALSE	FALSE	5	78984708	0.0173018	353919	0.940779	5	78984708	0.00865581	33533	2.46008436016435e-09	2	TRUE	0.00105969504859815	33533	1.55942881790684e-08	353919	TRUE	1.36892249576592e-08	0.00104117376595982	34.9479844710031	493.217058681097	35.570328375401
rs3098680	A	T	A	T	0.0929368	-0.052155	0.640644	0.657263	FALSE	TRUE	FALSE	5	78857423	0.0163553	353919	0.00142824	5	78857423	0.00787031	33533	3.52695566113087e-32	2	TRUE	0.00414135959356658	33533	2.87316765052762e-05	353919	TRUE	4.64829297205792e-25	0.00397692214262461	133.882617108838	493.217058681097	139.441405534431
rs10009108	A	C	A	C	0.095251	0.0254709	0.380783	0.429511	FALSE	FALSE	FALSE	4	76106512	0.0157901	353919	0.106723	4	76106512	0.00708137	33809	3.04018491662945e-41	2	TRUE	0.00532328638652794	33809	7.35214737055999e-06	353919	TRUE	4.13299119632108e-35	0.00427847999274897	145.264082585873	493.217058681097	180.927471615952
rs145966904	A	G	A	G	-0.133609	0.10607	0.021659	0.00797028	FALSE	FALSE	FALSE	4	76491793	0.0868525	353919	0.221985	4	76491793	0.024271	33809	3.69445175857657e-08	2	TRUE	0.00089557164921872	33809	4.21422030933846e-06	353919	TRUE	9.68462151445542e-07	0.00075653683491858	25.5956047959326	493.217058681097	30.3037299065071
rs17271582	T	A	T	A	-0.0964025	-0.0280229	0.0569779	0.0797138	FALSE	TRUE	FALSE	4	75365396	0.0289338	353919	0.332785	4	75365396	0.0149248	33809	1.05254337009676e-10	2	TRUE	0.00123258615117342	33809	2.6504073588753e-06	353919	TRUE	4.00817971026317e-09	0.000998699651136772	33.7967919503112	493.217058681097	41.7214653130715
rs4859610	G	A	G	A	-0.283109	0.00395318	0.770775	0.77161	FALSE	FALSE	FALSE	4	76079288	0.0187019	353919	0.832592	4	76079288	0.00822487	33809	1e-200	2	TRUE	0.0338596793047992	33809	1.26246759440239e-07	353919	TRUE	1.34104654571751e-233	0.0283221976011924	985.397147016976	493.217058681097	1184.81151623365
rs57661457	T	C	T	C	-0.0889611	-0.0478288	0.0860547	0.0602082	FALSE	FALSE	FALSE	4	76477215	0.0326751	353919	0.143257	4	76477215	0.0123415	33809	5.66630568409603e-13	2	TRUE	0.00153458442626687	33809	6.0539811670068e-06	353919	TRUE	1.09813142690125e-10	0.00124487310134393	42.1378812520526	493.217058681097	51.9594318336936
rs111546099	A	G	A	G	-0.0673147	-0.00345697	0.55759	0.501466	FALSE	FALSE	FALSE	11	3651081	0.0158717	353919	0.827579	11	3651081	0.0080406	32867	5.6715269486083e-17	2	TRUE	0.0021280610727169	32867	1.34042601217889e-07	353919	TRUE	1.99218415566858e-15	0.00223557753219489	73.6368765423242	493.217058681097	70.0878784406198
rs75902876	A	G	A	G	0.349806	0.0547556	0.0812564	0.0753015	FALSE	FALSE	FALSE	11	3641791	0.0303908	353919	0.0715896	11	3641791	0.0153072	32867	1.3835663789718e-115	2	TRUE	0.0156416508764328	32867	9.17207108866168e-06	353919	TRUE	1.85551078452278e-100	0.0182699100254156	611.614739241442	493.217058681097	522.231417564209
rs151142780	G	T	G	T	0.182996	0.0406576	0.030437	0.017826	FALSE	FALSE	FALSE	8	18085712	0.0591908	353919	0.492152	8	18085712	0.0226862	33610	7.24102421792413e-16	2	TRUE	0.00193231092099288	33610	1.33313169923748e-06	353919	TRUE	6.19839156821785e-14	0.00197647382605797	66.5568802779699	493.217058681097	65.0668347881843
rs17126188	G	A	G	A	-0.899609	0.162367	0.00616559	0.00766896	FALSE	FALSE	FALSE	8	18057832	0.0920476	353919	0.077741	8	18057832	0.0493408	33610	2.84773780017372e-74	2	TRUE	0.00979440184931381	33610	8.79154800646163e-06	353919	TRUE	6.78802087512871e-64	0.00991804900822808	336.664849545671	493.217058681097	332.426172874097
rs185743521	A	G	A	G	0.221048	-0.0564398	0.0244519	0.0258442	FALSE	FALSE	FALSE	8	18030214	0.0490371	353919	0.249748	8	18030214	0.0253023	33610	2.4093505913355e-18	2	TRUE	0.00226581976167911	33610	3.74298705869223e-06	353919	TRUE	1.17874023958256e-15	0.00233111915904961	78.5273092123529	493.217058681097	76.3226038144972
rs187762605	A	G	A	G	0.202717	0.126114	0.0151249	0.025607	FALSE	FALSE	FALSE	8	17824946	0.0478916	353919	0.00845532	8	17824946	0.0320096	33610	2.40452889324177e-10	2	TRUE	0.00119195321869033	33610	1.95928663016003e-05	353919	TRUE	1.32464178333274e-07	0.0012242891654759	41.1963465140085	493.217058681097	40.1069694050188
rs371092	C	G	C	G	-0.184047	0.010491	0.0789774	0.0874973	FALSE	TRUE	FALSE	8	17914361	0.0283208	353919	0.71106	8	17914361	0.0140852	33610	5.10504999975404e-39	2	TRUE	0.00505461431647771	33610	3.87722627867094e-07	353919	TRUE	3.92143766776275e-35	0.00492788541064245	166.436553142902	493.217058681097	170.738495190346
rs73196083	G	A	G	A	0.218828	-0.00901381	0.0302857	0.0373119	FALSE	FALSE	FALSE	8	18053222	0.0420631	353919	0.830319	8	18053222	0.0227604	33610	6.94864300748827e-22	2	TRUE	0.0027429031217797	33610	1.29751613018788e-07	353919	TRUE	7.46945850786169e-20	0.00281265972149323	94.7944925710184	493.217058681097	92.4370339457501
rs73584383	T	A	T	A	0.142602	0.0560152	0.0263552	0.022712	FALSE	TRUE	FALSE	8	18324257	0.0525916	353919	0.286832	8	18324257	0.0236165	33610	1.55836792216381e-09	2	TRUE	0.00108369382123423	33610	3.20535546539277e-06	353919	TRUE	4.87836475648397e-08	0.00104363369835052	35.1110844450767	493.217058681097	36.4602937390855
rs7462730	C	A	C	A	0.977796	-0.00242319	0.96381	0.959054	FALSE	FALSE	FALSE	8	17851894	0.0394491	353919	0.95102	8	17851894	0.0208484	33610	1e-200	2	TRUE	0.0614292745478134	33610	1.06610335094694e-08	353919	TRUE	0	0.0666970336939653	2401.7430451965	493.217058681097	2199.63717492709
rs76745328	C	A	C	A	0.120402	-0.0178273	0.0339482	0.038674	FALSE	FALSE	FALSE	8	18082166	0.0413342	353919	0.666253	8	18082166	0.0208009	33610	7.11000653660773e-09	2	TRUE	0.000995927535459672	33610	5.25594026266416e-07	353919	TRUE	6.53108544772748e-08	0.000950855589758212	31.9867694591325	493.217058681097	33.5045006665042
rs10857481	A	G	A	G	0.0675994	0.0168033	0.228336	0.279935	FALSE	FALSE	FALSE	10	49383693	0.0174756	353919	0.336285	10	49383693	0.00897572	33436	5.02111305469953e-14	2	TRUE	0.00169364579182653	33436	2.61229616455413e-06	353919	TRUE	4.69928094277996e-12	0.00161034269218289	53.927038582936	493.217058681097	56.7214193971968
rs144502411	G	A	G	A	0.240257	-0.0244159	0.00979771	0.0130385	FALSE	FALSE	FALSE	10	51145230	0.0710827	353919	0.731233	10	51145230	0.0404585	33436	2.87879009666373e-09	2	TRUE	0.00105362576477535	33436	3.33361986195481e-07	353919	TRUE	2.48523037429965e-08	0.0011200324427047	37.4891537578472	493.217058681097	35.2640789616642
rs986315	A	G	A	G	-0.143852	0.0060605	0.393491	0.330671	FALSE	FALSE	FALSE	10	50329591	0.0166089	353919	0.715189	10	50329591	0.00769368	33436	5.19756584658364e-78	2	TRUE	0.0103480311110305	33436	3.76212813530726e-07	353919	TRUE	2.29791789242897e-70	0.00987720022540682	333.528641509347	493.217058681097	349.593678426773
rs55714927	T	C	T	C	-0.19305	0.0230876	0.194969	0.262432	FALSE	FALSE	FALSE	17	7176997	0.018042	353919	0.200666	17	7176997	0.00938678	33436	5.51950333386741e-94	2	TRUE	0.0124927567828355	33436	4.62684327272991e-06	353919	TRUE	1.6755741046546e-82	0.0116989740110448	395.773642644829	493.217058681097	422.966852290185
rs2304980	T	G	T	G	0.325192	-0.0189338	0.289191	0.251337	FALSE	FALSE	FALSE	17	7108754	0.0179651	353919	0.291919	17	7108754	0.00824786	33985	1e-200	2	TRUE	0.0437431437076981	33985	3.1384376537675e-06	353919	TRUE	9.5719945993302e-301	0.0434757810389379	1544.58971112196	493.217058681097	1554.52297448868
rs72842814	A	G	A	G	0.134502	-0.0900466	0.0281668	0.0354592	FALSE	FALSE	FALSE	17	7410818	0.0425306	353919	0.0342413	17	7410818	0.0239609	33985	1.98399238087285e-08	2	TRUE	0.000926375390691276	33985	1.26655686968357e-05	353919	TRUE	2.19797312856926e-06	0.000990413887994196	33.6906027966114	493.217058681097	31.5102051804965
rs149556327	A	G	A	G	-0.0824798	-0.022157	0.0739433	0.0724122	FALSE	FALSE	FALSE	9	93046096	0.0305251	353919	0.467924	9	93046096	0.0141633	33942	5.76328372081798e-09	2	TRUE	0.000998207249134367	33942	1.4886947409327e-06	353919	TRUE	8.93550783243735e-08	0.000931668905085175	31.6503302671364	493.217058681097	33.9130062442934
rs2295941	G	A	G	A	-0.257487	-0.00356305	0.327248	0.276897	FALSE	FALSE	FALSE	9	92274705	0.0174474	353919	0.838184	9	92274705	0.00781739	33942	1e-200	2	TRUE	0.0309749229597965	33942	1.17836795275019e-07	353919	TRUE	3.29942931442929e-214	0.0291925887202782	1020.59012905574	493.217058681097	1084.89337393265
rs8074498	A	T	A	T	-0.213285	0.0101844	0.5811	0.637675	FALSE	TRUE	FALSE	17	81996668	0.0162984	353919	0.532057	17	81996668	0.00756964	33874	1.13762728582346e-174	2	TRUE	0.0229016933494982	33874	1.10326298839243e-06	353919	TRUE	3.16661601751251e-156	0.02214684458492	767.147823398886	493.217058681097	793.907994573643
rs10897270	T	C	T	C	0.0810428	0.0173759	0.567888	0.644632	FALSE	FALSE	FALSE	11	62415535	0.0164696	353919	0.291412	11	62415535	0.0076582	33042	3.59335396755389e-26	2	TRUE	0.00337804846783888	33042	3.14503674682556e-06	353919	TRUE	1.05578608586452e-22	0.00322342736985498	106.846452078009	493.217058681097	111.989025734193
rs12798658	G	T	G	T	0.235779	-0.0866879	0.0158212	0.0192251	FALSE	FALSE	FALSE	11	62238935	0.0579716	353919	0.134823	11	62238935	0.0307201	33042	1.65310332723701e-14	2	TRUE	0.00177971861689322	33042	6.31803784462012e-06	353919	TRUE	5.16840777829575e-12	0.00173122559744469	57.2988910464575	493.217058681097	58.9067405249248
rs2513045	C	T	C	T	-0.133085	0.0236568	0.970948	0.990338	FALSE	FALSE	FALSE	11	62468747	0.0780254	353919	0.761742	11	62468747	0.022309	33042	2.4385406522866e-09	2	TRUE	0.00107594592065309	33042	2.59739770348227e-07	353919	TRUE	1.96028596931301e-08	0.000999217934809422	33.0471819029556	493.217058681097	35.5875434906229
rs55906750	T	C	T	C	-0.361421	-0.00207468	0.290945	0.309833	FALSE	FALSE	FALSE	11	62300045	0.0169689	353919	0.902691	11	62300045	0.00817283	33042	1e-200	2	TRUE	0.0558815303070693	33042	4.2237034436238e-08	353919	TRUE	0	0.0538948892719434	1882.12400646976	493.217058681097	1955.60813670564
rs10044368	A	G	A	G	-0.071774	0.0172919	0.415589	0.413904	FALSE	FALSE	FALSE	5	151814076	0.0159149	353919	0.27725	5	151814076	0.00762623	33822	4.89327924081936e-21	2	TRUE	0.00261219115649768	33822	3.3356058728006e-06	353919	TRUE	4.44746211283761e-18	0.00250234232722687	84.8415200334988	493.217058681097	88.575681524711
rs510379	C	T	C	T	0.11152	0.00501208	0.359785	0.328001	FALSE	FALSE	FALSE	1	28208722	0.0166398	353919	0.763254	1	28208722	0.00786245	33848	1.15292219525676e-45	2	TRUE	0.00590892601662916	33848	2.56352908571835e-07	353919	TRUE	3.15631882549193e-41	0.00572933762261396	195.032568607953	493.217058681097	201.182281174145
rs2239705	A	G	A	G	0.204384	0.0069645	0.157218	0.0933708	FALSE	FALSE	FALSE	6	31545625	0.0268035	353919	0.794991	6	31545625	0.0106679	32862	8.19030358899625e-82	2	TRUE	0.0110469913487982	32862	1.90763535518912e-07	353919	TRUE	3.78813755946155e-74	0.0110698389684272	367.826690737268	493.217058681097	367.059033691195
rs1275530	G	A	G	A	-0.278873	-0.00219342	0.707122	0.747785	FALSE	FALSE	FALSE	2	27209679	0.0179885	353919	0.902951	2	27209679	0.00811349	33796	1e-200	2	TRUE	0.0337780689524178	33796	4.20099587410692e-08	353919	TRUE	2.54813174144373e-233	0.0322124703941977	1124.82150389447	493.217058681097	1181.40152432722
rs138043913	T	C	T	C	0.301043	0.0945906	0.0199035	0.0117156	FALSE	FALSE	FALSE	2	26715029	0.0720529	353919	0.189253	2	26715029	0.0275176	33796	7.41822497180732e-28	2	TRUE	0.00352907583589179	33796	4.86955742364434e-06	353919	TRUE	8.42818331938776e-24	0.00353578096601967	119.912165116682	493.217058681097	119.683962578406
rs59284336	T	C	T	C	-0.111144	0.0511616	0.0379519	0.0455034	FALSE	FALSE	FALSE	2	26683568	0.037165	353919	0.168634	2	26683568	0.0194986	33796	1.19742962885332e-08	2	TRUE	0.000960524030721222	33796	5.35446657855383e-06	353919	TRUE	4.68805060592335e-07	0.000902053612961279	30.5115228258154	493.217058681097	32.4911576318844
rs62130544	T	A	T	A	-0.162048	0.004461	0.0232607	0.0433149	FALSE	TRUE	FALSE	2	27088033	0.0387935	353919	0.90845	2	27088033	0.0247807	33796	6.18016400138416e-11	2	TRUE	0.00126377980484004	33796	3.73632872090059e-08	353919	TRUE	5.21670135575981e-10	0.00119321523205579	40.3716876647589	493.217058681097	42.762216750704
rs117894413	A	G	A	G	-0.177542	-0.0138648	0.0321812	0.0301894	FALSE	FALSE	FALSE	20	3835918	0.0459158	353919	0.762681	20	3835918	0.020969	33995	2.51999686210923e-17	2	TRUE	0.00210446816360654	33995	2.57632929364387e-07	353919	TRUE	1.29513182502344e-15	0.00196348912351277	66.8761964599404	493.217058681097	71.6880515075859
rs2787088	T	C	T	C	0.179204	-0.0151896	0.548242	0.409157	FALSE	FALSE	FALSE	20	3665269	0.015925	353919	0.340175	20	3665269	0.00749458	33995	2.34422881531995e-126	2	TRUE	0.0165412173336441	33995	2.57058075840028e-06	353919	TRUE	4.83332113119024e-112	0.0159075592470038	549.486652970972	493.217058681097	571.742924800666
rs59593045	C	G	C	G	-0.146049	0.00939602	0.046671	0.0967134	FALSE	TRUE	FALSE	20	3104272	0.0276027	353919	0.733554	20	3104272	0.0196424	33995	1.04231742939331e-13	2	TRUE	0.0016237263218551	33995	3.27403387273814e-07	353919	TRUE	2.57144912445867e-12	0.00189809122682919	64.6445162627857	493.217058681097	55.2850967255801
rs77811530	G	A	G	A	-0.564358	0.0184068	0.0827414	0.111214	FALSE	FALSE	FALSE	20	3233216	0.0247973	353919	0.457912	20	3233216	0.0135462	33995	1e-200	2	TRUE	0.0485799655767525	33995	1.55684614094509e-06	353919	TRUE	0	0.0483452738214361	1726.88775435527	493.217058681097	1735.69896586382
rs138153	C	G	C	G	-0.106167	0.0196393	0.706718	0.739148	FALSE	TRUE	FALSE	22	45711198	0.0177911	353919	0.269642	22	45711198	0.00838143	32922	9.01571137605953e-37	2	TRUE	0.00485033150959616	32922	3.44305125348646e-06	353919	TRUE	4.72223196919166e-32	0.00467240681603813	154.537695365134	493.217058681097	160.451154586749
rs497523	C	T	C	T	-0.0508032	0.0264854	0.352525	0.346417	FALSE	FALSE	FALSE	16	28566610	0.0164505	353919	0.107397	16	28566610	0.00788585	33874	1.17654894839603e-10	2	TRUE	0.00122380565329607	33874	7.32403250042239e-06	353919	TRUE	1.36774961629992e-08	0.0011782163858999	39.9556217915049	493.217058681097	41.5035373520878
rs2498824	A	C	A	C	-0.0638405	0.00904491	0.205515	0.205854	FALSE	FALSE	FALSE	14	91916745	0.0194961	353919	0.642695	14	91916745	0.00914406	33853	2.91742701400117e-12	2	TRUE	0.00143786468245757	33853	6.08150858311032e-07	353919	TRUE	6.52546838840847e-11	0.0013309194829993	45.1129971859005	493.217058681097	48.7432435542862
rs55656743	G	A	G	A	-0.306859	-0.0194061	0.244708	0.221825	FALSE	FALSE	FALSE	14	92073710	0.0188411	353919	0.303018	14	92073710	0.00849727	33853	1e-200	2	TRUE	0.0370962713929042	33853	2.99751451613828e-06	353919	TRUE	4.73257309881697e-253	0.0348073354534612	1220.75431746954	493.217058681097	1304.1240215548
rs11083613	C	T	C	T	-0.0668021	-0.000731807	0.217662	0.213428	FALSE	FALSE	FALSE	19	41223600	0.0190528	353919	0.969361	19	41223600	0.00953238	33809	2.41880022314784e-12	2	TRUE	0.00145057593678747	33809	4.16844500028664e-09	353919	TRUE	2.35105214347046e-11	0.00151980289340385	51.4581827122794	493.217058681097	49.1108597263279
rs338583	G	A	G	A	-0.0912701	0.00142331	0.279366	0.274155	FALSE	FALSE	FALSE	19	41206519	0.0174837	353919	0.935118	19	41206519	0.00825464	33809	2.03142129141874e-28	2	TRUE	0.00360318428586624	33809	1.87253902488427e-08	353919	TRUE	6.07008361553193e-26	0.0033540949019586	113.773493444856	493.217058681097	122.253352510942
rs66841352	C	G	C	G	-0.174151	0.0179263	0.40263	0.366981	FALSE	TRUE	FALSE	19	41233275	0.0162421	353919	0.269724	19	41233275	0.00752715	33809	1.99526231496887e-118	2	TRUE	0.0155869637886398	33809	3.44186665965228e-06	353919	TRUE	1.31097741081723e-104	0.0145892000815799	500.519262828055	493.217058681097	535.292062801785
rs113473264	T	C	T	C	-0.374795	0.0652691	0.0106965	0.0197867	FALSE	FALSE	FALSE	2	230993686	0.0574899	353919	0.256244	2	230993686	0.036128	33042	3.25237040095297e-25	2	TRUE	0.00324673888988726	33042	3.64190938941734e-06	353919	TRUE	9.33055457585781e-22	0.00297295827300094	98.5194355108042	493.217058681097	107.621672391022
rs11684589	T	G	T	G	0.140397	-0.0242445	0.0970586	0.0483371	FALSE	FALSE	FALSE	2	231389474	0.0359353	353919	0.499885	2	231389474	0.0125199	33042	3.48658293352873e-29	2	TRUE	0.00379161375765071	33042	1.28612130273922e-06	353919	TRUE	6.95766992458187e-26	0.00345492990014165	114.546634493151	493.217058681097	125.751720506299
rs140040124	C	T	C	T	0.239414	0.0250127	0.0215766	0.00552971	FALSE	FALSE	FALSE	2	231404021	0.109287	353919	0.818969	2	231404021	0.0269303	33042	6.10379585558529e-19	2	TRUE	0.00238637689185093	33042	1.48007134774057e-07	353919	TRUE	3.40539527434128e-17	0.00242013126472255	80.1551229054041	493.217058681097	79.0344986078917
rs144699115	A	G	A	G	0.165498	-0.0751945	0.0228397	0.0473004	FALSE	FALSE	FALSE	2	231018945	0.0374243	353919	0.0445113	2	231018945	0.0250805	33042	4.14858506934455e-11	2	TRUE	0.00131613704391904	33042	1.14066575179758e-05	353919	TRUE	1.05215156876358e-08	0.0012225642852391	40.4429681127034	493.217058681097	43.5424757964647
rs1729080	C	G	C	G	-0.349312	0.0138595	0.338681	0.363083	FALSE	TRUE	FALSE	2	231328320	0.0162797	353919	0.394583	2	231328320	0.00776253	33042	1e-200	2	TRUE	0.057749316684365	33042	2.04785884022961e-06	353919	TRUE	0	0.0546586423373109	1910.33802571571	493.217058681097	2024.97855086433
rs4973432	C	T	C	T	-0.173085	0.00063095	0.83114	0.863454	FALSE	FALSE	FALSE	2	231518438	0.0228422	353919	0.977964	2	231518438	0.00982775	33042	1.99940143743108e-69	2	TRUE	0.0093006330741942	33042	2.15582053738882e-09	353919	TRUE	2.10905525830025e-63	0.00840910604673677	280.193036743718	493.217058681097	310.177766364102
rs7019909	T	C	T	C	0.331588	0.023522	0.10231	0.120511	FALSE	FALSE	FALSE	9	33113324	0.024002	353919	0.327085	9	33113324	0.0120316	33848	3.38064836205979e-167	2	TRUE	0.0219485182256846	33848	2.71363246245804e-06	353919	TRUE	2.23034362285456e-148	0.0201963123231539	697.654433726643	493.217058681097	759.540332701974
rs10896113	T	C	T	C	-0.315543	0.0650016	0.221607	0.234996	FALSE	FALSE	FALSE	11	66349640	0.0182012	353919	0.00035523	11	66349640	0.00871286	33687	1e-200	2	TRUE	0.0374774464119527	33687	3.60355351258683e-05	353919	TRUE	1.31324636310464e-243	0.0343502175867366	1198.24712901352	493.217058681097	1311.58254700693
rs577901934	T	A	T	A	-0.266357	0.0599242	0.00930132	0.00177057	FALSE	TRUE	FALSE	11	65902368	0.180004	353919	0.739207	11	65902368	0.043614	33687	1.0142849933123e-09	2	TRUE	0.00110601047268141	33687	3.13140050811534e-07	353919	TRUE	9.66844866986707e-09	0.00130750812256543	44.1010736205894	493.217058681097	37.2972138814281
rs368322	T	C	T	C	0.0413746	-0.0146253	0.595217	0.573219	FALSE	FALSE	FALSE	21	29344830	0.0158087	353919	0.354892	21	29344830	0.00753995	33657	4.07915304651856e-08	2	TRUE	0.000893907738053001	33657	2.41832561710236e-06	353919	TRUE	6.6864852700561e-07	0.000824888413260019	27.784538692301	493.217058681097	30.1113817212979
rs35434411	A	G	A	G	0.177939	-0.0800056	0.0311189	0.0352735	FALSE	FALSE	FALSE	10	119669882	0.0423294	353919	0.0587489	10	119669882	0.0216623	33372	2.13550208604744e-16	2	TRUE	0.0020179002956157	33372	1.00937080777775e-05	353919	TRUE	2.99051297442577e-13	0.00190926850238423	63.8341664880132	493.217058681097	67.4734876353415
rs9989483	T	C	T	C	0.0952043	-0.0147377	0.172757	0.241521	FALSE	FALSE	FALSE	17	80997736	0.018266	353919	0.419762	17	80997736	0.0100281	32907	2.22792209218491e-21	2	TRUE	0.00273165566942225	32907	1.83937506232346e-06	353919	TRUE	9.45260384093996e-19	0.00259066870360854	85.4673713363397	493.217058681097	90.1313375816365
rs114649558	A	G	A	G	-0.156016	-0.0289312	0.0343962	0.0189574	FALSE	FALSE	FALSE	4	101867643	0.0571315	353919	0.612579	4	101867643	0.0204194	33657	2.16222059671188e-14	2	TRUE	0.00173160985736292	33657	7.24569256664697e-07	353919	TRUE	8.68557909305976e-13	0.0016168796891946	54.5042126943252	493.217058681097	58.3784183942979
rs151290292	A	G	A	G	-0.144828	0.00440283	0.0229575	0.0244865	FALSE	FALSE	FALSE	4	101905832	0.0495203	353919	0.929154	4	101905832	0.0248621	33657	5.70295572572063e-09	2	TRUE	0.00100726138617218	33657	2.23355096325588e-08	353919	TRUE	3.03545312817659e-08	0.000940964221951634	31.6979775525674	493.217058681097	33.9335619182401
rs4698973	A	G	A	G	-0.120382	0.00372768	0.034016	0.0134747	FALSE	FALSE	FALSE	4	101858016	0.0681359	353919	0.95637	4	101858016	0.0206448	33657	5.50516068868504e-09	2	TRUE	0.00100928450508525	33657	8.45714595580131e-09	353919	TRUE	2.77536064643941e-08	0.000952371258092255	32.0826092460253	493.217058681097	34.0017874959091
rs62324183	T	G	T	G	-0.348364	-0.0807848	0.0195697	0.0220751	FALSE	FALSE	FALSE	4	102103266	0.0533993	353919	0.13032	4	102103266	0.0270948	33657	7.83610054877814e-38	2	TRUE	0.00488784106533027	33657	6.46671837421569e-06	353919	TRUE	2.72101710135155e-32	0.00465690550350453	157.461437756523	493.217058681097	165.308291710352
rs8065014	A	G	A	G	-0.112333	-0.0309642	0.0788245	0.142108	FALSE	FALSE	FALSE	17	6985286	0.0225399	353919	0.16952	17	6985286	0.0137575	33853	3.20774620613407e-16	2	TRUE	0.00196566566270171	33853	5.33226860519072e-06	353919	TRUE	1.4449087752796e-13	0.00183251827299387	62.1464605837372	493.217058681097	66.6708008520554
rs10409076	T	G	T	G	0.118436	-0.0139917	0.207013	0.188605	FALSE	FALSE	FALSE	19	44553995	0.0201203	353919	0.486804	19	44553995	0.00901462	33687	1.98929870539684e-39	2	TRUE	0.00509819311271923	33687	1.3663754435523e-06	353919	TRUE	5.62111064589216e-35	0.0046053341314316	155.848414238696	493.217058681097	172.612647613177
rs1135062	G	A	G	A	0.163852	-0.00354476	0.291626	0.290868	FALSE	FALSE	FALSE	19	44819487	0.0172678	353919	0.837352	19	44819487	0.00786395	33687	2.04691590227044e-96	2	TRUE	0.0127240108229863	33687	1.19068854963879e-07	353919	TRUE	2.61261750197801e-87	0.0110923187972826	377.835834212588	493.217058681097	434.132207478861
rs2376868	A	C	A	C	-0.0451862	0.00341124	0.454787	0.401059	FALSE	FALSE	FALSE	19	45007882	0.0159886	353919	0.83105	19	45007882	0.00719179	33687	3.32054981557987e-10	2	TRUE	0.00117055663142308	33687	1.28618131526395e-07	353919	TRUE	2.85623459590945e-09	0.00101254860730555	34.1422705455786	493.217058681097	39.4764095024144
rs28399654	A	G	A	G	-0.654361	0.135955	0.0331879	0.0146912	FALSE	FALSE	FALSE	19	44813331	0.0639519	353919	0.0335112	19	44813331	0.019982	33687	1e-200	2	TRUE	0.0308538682399847	33687	1.27695765229498e-05	353919	TRUE	2.4986925959291e-204	0.0274780975171016	951.752050519853	493.217058681097	1072.40024760399
rs114551306	T	A	T	A	-0.0984796	0.00597463	0.0479361	0.0302506	FALSE	TRUE	FALSE	1	156808640	0.0465019	353919	0.897768	1	156808640	0.0174883	33436	1.78982265112405e-08	2	TRUE	0.000947539488360776	33436	4.66422175699126e-08	353919	TRUE	9.09225084957274e-08	0.000885220256327769	29.6226766434741	493.217058681097	31.710081808547
rs2365715	G	A	G	A	-0.231316	0.00637589	0.390314	0.319652	FALSE	FALSE	FALSE	1	156645322	0.0168965	353919	0.705914	1	156645322	0.00783623	33436	1.65196179822897e-191	2	TRUE	0.025400077001387	33436	4.02333807822818e-07	353919	TRUE	2.56581789685165e-172	0.0254660562937252	873.681344424294	493.217058681097	871.358753909508
rs10505955	C	T	C	T	-0.0992144	0.00204963	0.431793	0.410744	FALSE	FALSE	FALSE	12	24941287	0.0158905	353919	0.89737	12	24941287	0.00759285	33942	5.0944816232744e-39	2	TRUE	0.00500551326261964	33942	4.70082808238252e-08	353919	TRUE	1.72474012192686e-35	0.00483016085004372	164.731338110601	493.217058681097	170.741770329176
rs11047639	T	G	T	G	0.28232	0.0112773	0.295239	0.229821	FALSE	FALSE	FALSE	12	24798554	0.0186105	353919	0.544542	12	24798554	0.00819217	33942	1e-200	2	TRUE	0.0338093161384871	33942	1.03751004541134e-06	353919	TRUE	2.01967676199468e-232	0.0331687324477279	1164.36736900942	493.217058681097	1187.64153795621
rs2200509	G	T	G	T	0.259	0.000647838	0.863219	0.896234	FALSE	FALSE	FALSE	12	24817654	0.025536	353919	0.97976	12	24817654	0.0109354	33942	5.19995996533509e-124	2	TRUE	0.0162591946163496	33942	1.81855178803451e-09	353919	TRUE	1.20271937413964e-112	0.0158407700344283	546.28937939982	493.217058681097	560.957787111103
rs147045202	C	T	C	T	0.21681	-0.0205944	0.0176537	0.0056185	FALSE	FALSE	FALSE	3	165519013	0.10779	353919	0.848478	3	165519013	0.0292964	33359	1.35612586743565e-13	2	TRUE	0.00163919508470088	33359	1.03143027471905e-07	353919	TRUE	2.27377807965682e-12	0.00163038049244207	54.4734144787128	493.217058681097	54.7684065431698
rs183246280	A	G	A	G	-0.435677	0.0338183	0.0137366	0.0129431	FALSE	FALSE	FALSE	3	166186032	0.0682053	353919	0.620013	3	166186032	0.0325041	33359	5.74777818845525e-41	2	TRUE	0.00535714201879538	33359	6.94649251625198e-07	353919	TRUE	1.03199837066982e-36	0.00514317653864013	172.447869636673	493.217058681097	179.660653959408
rs190751428	C	G	C	G	-0.140374	-0.0368923	0.0379002	0.0543869	FALSE	TRUE	FALSE	3	166628725	0.0344038	353919	0.28357	3	166628725	0.0200468	33359	2.51825671104259e-12	2	TRUE	0.00146777111781586	33359	3.24904554628937e-06	353919	TRUE	1.79976620874661e-10	0.00143702714754285	48.0038974644312	493.217058681097	49.0324095315308
rs193064888	C	T	C	T	0.222791	0.106408	0.0117321	0.00419818	FALSE	FALSE	FALSE	3	166065586	0.123397	353919	0.388513	3	166065586	0.0373649	33359	2.48273290377982e-09	2	TRUE	0.00106467736802598	33359	2.10105306733869e-06	353919	TRUE	5.15609962043837e-08	0.00115100106814613	38.4381850221686	493.217058681097	35.5522946887793
rs697356	C	G	C	G	-0.403127	-0.017133	0.408749	0.322125	FALSE	TRUE	FALSE	3	165718150	0.0168198	353919	0.308384	3	165718150	0.00752526	33359	1e-200	2	TRUE	0.0792157689647377	33359	2.93171991893067e-06	353919	TRUE	0	0.0785493074536175	2843.52626779151	493.217058681097	2869.72812554124
rs76761332	C	T	C	T	-0.3959	0.0950283	0.0244424	0.0179558	FALSE	FALSE	FALSE	3	165566159	0.0591835	353919	0.10835	3	165566159	0.0246763	33359	6.32120682005272e-58	2	TRUE	0.00765747413541016	33359	7.28450494816881e-06	353919	TRUE	7.36946961821216e-50	0.00747476877699785	251.213625861261	493.217058681097	257.401409369542
rs9857802	G	A	G	A	-0.0702793	0.0217484	0.110878	0.0585785	FALSE	FALSE	FALSE	3	164872739	0.0332444	353919	0.512984	3	164872739	0.0116928	33359	1.84956670988557e-09	2	TRUE	0.00108183427734361	33359	1.20924883203032e-06	353919	TRUE	2.8130750174591e-08	0.000973848926666687	32.5163446541613	493.217058681097	36.1258281485392
rs4987845	T	C	T	C	-0.0836381	-0.0191935	0.0980051	0.0494481	FALSE	FALSE	FALSE	18	63127955	0.0360595	353919	0.594536	18	63127955	0.0127266	33796	4.96706679223422e-11	2	TRUE	0.00127640717774802	33796	8.00510773960794e-07	353919	TRUE	9.33377385587324e-10	0.00123677606151937	41.8473660435459	493.217058681097	43.1900322319647
rs10858024	A	C	A	C	-0.0416702	0.00693257	0.421945	0.368887	FALSE	FALSE	FALSE	1	113915147	0.0162341	353919	0.669353	1	113915147	0.00758113	32981	3.87248728087473e-08	2	TRUE	0.000915267668972277	32981	5.15264765086039e-07	353919	TRUE	2.87386736874102e-07	0.000847044393843288	27.9583590358402	493.217058681097	30.2122647641818
rs1230715	C	A	C	A	0.177155	-0.000411638	0.673132	0.705121	FALSE	FALSE	FALSE	1	113885464	0.0171477	353919	0.980848	1	113885464	0.00800455	32981	1.56314764264096e-108	2	TRUE	0.0146349969380926	32981	1.62823745370237e-09	353919	TRUE	6.69131741432586e-99	0.0138105020598698	461.834716739293	493.217058681097	489.816019973903
rs142238209	G	C	G	C	-0.242725	0.0231954	0.0152051	0.00515434	FALSE	TRUE	FALSE	22	23111206	0.105827	353919	0.826508	22	23111206	0.031636	33657	1.6877184574248e-14	2	TRUE	0.00174605261750484	33657	1.35740448509499e-07	353919	TRUE	3.73249812293392e-13	0.00176438796490862	59.4854323399074	493.217058681097	58.8661842973001
rs80238569	G	A	G	A	0.126056	-0.0181068	0.0387674	0.0945464	FALSE	FALSE	FALSE	11	27756316	0.0267639	353919	0.4987	11	27756316	0.0192213	33924	5.4487891189019e-11	2	TRUE	0.00126628013265417	33924	1.2932504151483e-06	353919	TRUE	1.33363437174273e-09	0.00118427403176663	40.2205758891558	493.217058681097	43.0092163761129
rs12401854	T	C	T	C	-0.0867091	-0.00420697	0.150119	0.0820189	FALSE	FALSE	FALSE	1	156247610	0.0284809	353919	0.88257	1	156247610	0.0103932	33924	7.24936555587396e-17	2	TRUE	0.00204766607930627	33924	6.16495571834278e-08	353919	TRUE	2.31558286514985e-15	0.0019184617096511	65.2031478572975	493.217058681097	69.6034533727011
rs2246476	C	T	C	T	-0.113297	-0.000946619	0.245514	0.16626	FALSE	FALSE	FALSE	1	156271910	0.0209742	353919	0.964002	1	156271910	0.00860714	33924	1.43021062473657e-39	2	TRUE	0.00508188665326409	33924	5.7554355891465e-09	353919	TRUE	3.96897398176009e-36	0.00475547895255714	162.086154324032	493.217058681097	173.268288856599
rs151268390	C	A	C	A	-0.211619	0.0358893	0.0146507	0.0161508	FALSE	FALSE	FALSE	22	17734618	0.0614553	353919	0.559227	22	17734618	0.0332145	33657	1.87464915312446e-10	2	TRUE	0.00120470515943442	33657	9.63628080229437e-07	353919	TRUE	3.319115135013e-09	0.00129296836499739	43.5711864897436	493.217058681097	40.5932550445558
rs74518580	T	A	T	A	-0.181608	0.0258938	0.109113	0.0710049	FALSE	TRUE	FALSE	12	51311773	0.0306515	353919	0.398233	12	51311773	0.0119373	33687	2.88071304977503e-52	2	TRUE	0.00682413079270044	33687	2.01644236684973e-06	353919	TRUE	3.29119960085588e-46	0.00641208196575309	217.384870624955	493.217058681097	231.450292822343
rs150812480	A	C	A	C	-0.18264	0.103226	0.0178941	0.0189442	FALSE	FALSE	FALSE	17	30387208	0.0582569	353919	0.07641	17	30387208	0.0294621	34090	5.67636090163512e-10	2	TRUE	0.00112609115302738	34090	8.87111438157739e-06	353919	TRUE	6.88306356472174e-08	0.00117243823429652	40.0129872868634	493.217058681097	38.4295
rs3794809	T	C	T	C	-0.294348	0.0248702	0.445121	0.420864	FALSE	FALSE	FALSE	17	30204240	0.0158372	353919	0.11633	17	30204240	0.00741917	34090	1e-200	2	TRUE	0.0441372771262875	34090	6.96782609655255e-06	353919	TRUE	6.48123638515763e-302	0.0427984998837412	1524.14644550784	493.217058681097	1574.02466554778
rs9906015	C	T	C	T	0.351299	-0.0556956	0.026299	0.0116828	FALSE	FALSE	FALSE	17	30970193	0.075654	353919	0.461616	17	30970193	0.0241166	34090	4.57404044030042e-48	2	TRUE	0.00618621715545627	34090	1.53135504813192e-06	353919	TRUE	1.3494797189348e-42	0.00632045980615605	216.822250189652	493.217058681097	212.188414002082
rs55769428	C	A	C	A	-0.149364	-0.0540997	0.0380811	0.0498788	FALSE	FALSE	FALSE	10	96246079	0.0357287	353919	0.12998	10	96246079	0.0201358	32981	1.19041941134796e-13	2	TRUE	0.00166568398507117	32981	6.47815070614951e-06	353919	TRUE	2.92094641597327e-11	0.00163444311333435	53.9905439073281	493.217058681097	55.024245147595
rs143429527	C	T	C	T	-0.310427	0.0192153	0.0126687	0.0091488	FALSE	FALSE	FALSE	19	40699081	0.081075	353919	0.812652	19	40699081	0.035617	33687	2.88934898155908e-18	2	TRUE	0.00225003602818284	33687	1.58715349945795e-07	353919	TRUE	1.51574492968428e-16	0.00241070422163951	81.4008049701134	493.217058681097	75.9633839600719
rs191310325	G	A	G	A	-0.287066	-0.119185	0.0130022	0.00722686	FALSE	FALSE	FALSE	19	41045203	0.0902478	353919	0.186621	19	41045203	0.0334288	33687	8.89610704409231e-18	2	TRUE	0.00218441762497127	33687	4.92795110278248e-06	353919	TRUE	5.56935443161353e-15	0.00211507873115471	71.3974382620735	493.217058681097	73.7431936290421
rs74429191	C	T	C	T	-0.264426	-0.0488253	0.0319411	0.0481059	FALSE	FALSE	FALSE	19	40376445	0.0364882	353919	0.18086	19	40376445	0.0207321	33687	2.94374373371173e-37	2	TRUE	0.0048061007900044	33687	5.05919408252714e-06	353919	TRUE	4.76559287270736e-32	0.00432404253164742	146.287927900652	493.217058681097	162.675339187482
rs138604474	T	C	T	C	-0.394113	0.0247847	0.0132885	0.0175615	FALSE	FALSE	FALSE	2	68639946	0.0590325	353919	0.674596	2	68639946	0.0330424	33187	8.50942078988003e-33	2	TRUE	0.00426872990303002	33187	4.98061923035322e-07	353919	TRUE	1.77236260588424e-29	0.00407321812195223	135.722571012792	493.217058681097	142.265093089078
rs34008398	A	G	A	G	-2.01935	0.0527032	0.0128062	0.00720868	FALSE	FALSE	FALSE	2	68866281	0.0893906	353919	0.555471	2	68866281	0.0321256	33187	1e-200	2	TRUE	0.106395711818216	33187	9.82173959155479e-07	353919	TRUE	0	0.103104089733862	3814.83422842562	493.217058681097	3951.12438848241
rs4854519	T	G	T	G	0.0731797	-0.00161091	0.341515	0.335094	FALSE	FALSE	FALSE	2	68796957	0.016691	353919	0.923113	2	68796957	0.00759089	33187	5.3938640990449e-22	2	TRUE	0.00279279744193566	33187	2.6319425499996e-08	353919	TRUE	4.1038057522656e-20	0.00240861238448767	80.1227867155862	493.217058681097	92.9385416319619
rs111588693	A	G	A	G	0.134863	-0.00721731	0.468267	0.443272	FALSE	FALSE	FALSE	6	7727038	0.0157992	353919	0.647805	6	7727038	0.00759336	32979	1.42692123157935e-70	2	TRUE	0.00947484290371275	32979	5.89629013763595e-07	353919	TRUE	1.56563469222257e-63	0.00905738430243953	301.415397228923	493.217058681097	315.440644992485
rs35093544	C	T	C	T	-0.196997	-0.0390939	0.0179793	0.0085519	FALSE	FALSE	FALSE	6	7866412	0.0822935	353919	0.634748	6	7866412	0.0284721	32979	4.54988060150048e-12	2	TRUE	0.00144956963581453	32979	6.37654204174939e-07	353919	TRUE	9.34835212805967e-11	0.00137038514450303	45.2532052304655	493.217058681097	47.871851462546
rs117602704	G	A	G	A	0.208237	0.0860619	0.0221171	0.00661494	FALSE	FALSE	FALSE	7	33696951	0.0976044	353919	0.377917	7	33696951	0.0257903	33187	6.79047258205187e-16	2	TRUE	0.00196068955070968	33187	2.19675027526011e-06	353919	TRUE	8.67860688922306e-14	0.00187568897557992	62.3617098262389	493.217058681097	65.1933065752792
rs1861365	T	A	T	A	-0.13259	-0.0279016	0.217475	0.156568	FALSE	TRUE	FALSE	7	34072960	0.0217973	353919	0.200528	7	34072960	0.00945277	33187	1.07201287175259e-44	2	TRUE	0.00589378550029093	33187	4.62966299791493e-06	353919	TRUE	8.9721139421707e-39	0.00598355238585979	199.759457100891	493.217058681097	196.744843734414
rs201897458	T	C	T	C	-0.323609	-0.0209624	0.0781486	0.0912933	FALSE	FALSE	FALSE	7	33743596	0.0276224	353919	0.447917	7	33743596	0.0142604	33187	5.27229861422816e-114	2	TRUE	0.0152808783074541	33187	1.62726040432811e-06	353919	TRUE	8.67398075399588e-102	0.0150887512982819	508.391200215777	493.217058681097	514.96506512564
rs34331367	C	T	C	T	0.104725	-0.0349385	0.0706871	0.064094	FALSE	FALSE	FALSE	7	33850504	0.0320441	353919	0.275571	7	33850504	0.0151326	33187	4.50090659145616e-12	2	TRUE	0.00144113770680426	33187	3.35899588510048e-06	353919	TRUE	3.0484847013886e-10	0.00144089675791708	47.8852	493.217058681097	47.8931754613554
rs3779916	A	C	A	C	0.0527466	-0.00846876	0.628052	0.687472	FALSE	FALSE	FALSE	8	26393390	0.0168318	353919	0.614865	8	26393390	0.00785328	32981	1.86122981126794e-11	2	TRUE	0.00136601552737349	32981	7.1528116945584e-07	353919	TRUE	3.48678716724443e-10	0.00129986056284236	42.9238965823493	493.217058681097	45.1114490170701
rs10511322	T	C	T	C	0.21307	0.0465544	0.0382986	0.0149181	FALSE	FALSE	FALSE	3	113214780	0.0646786	353919	0.47166	3	113214780	0.0197697	33043	4.39238095690465e-27	2	TRUE	0.00350321806104452	33043	1.46385542376611e-06	353919	TRUE	6.0728536865187e-24	0.00334424244307716	110.867883643768	493.217058681097	116.156750380818
rs3856718	A	G	A	G	0.207404	-0.00668835	0.170808	0.278613	FALSE	FALSE	FALSE	3	113277371	0.0175244	353919	0.702715	3	113277371	0.0100539	33043	1.49830421062267e-94	2	TRUE	0.0127161020451246	33043	4.11576022076141e-07	353919	TRUE	2.53001945044993e-85	0.0121850569270912	407.572763250155	493.217058681097	425.564246052521
rs73220056	T	G	T	G	-0.19594	0.126209	0.0144963	0.0439907	FALSE	FALSE	FALSE	3	113126187	0.0368276	353919	0.000610225	3	113126187	0.0316583	33043	6.04713967605614e-10	2	TRUE	0.00115801619351403	33043	3.31831783272967e-05	353919	TRUE	8.8120527081955e-07	0.00109696211864335	36.2845	493.217058681097	38.3063724495085
rs72708157	A	G	A	G	-0.192324	0.0217449	0.0818024	0.0566483	FALSE	FALSE	FALSE	1	149903054	0.0340744	353919	0.523369	1	149903054	0.0135773	32867	1.50522006863212e-45	2	TRUE	0.00606824444941625	32867	1.15068505161069e-06	353919	TRUE	1.18464858244727e-40	0.00555647238761153	183.633821276206	493.217058681097	200.650449808388
rs111894927	C	A	C	A	-0.382903	-0.0220579	0.0097274	0.0360705	FALSE	FALSE	FALSE	16	30349780	0.0428437	353919	0.606659	16	30349780	0.040504	33042	3.27793245300228e-21	2	TRUE	0.00269754413575104	33042	7.48949678187162e-07	353919	TRUE	6.32150903453628e-19	0.00282461376488773	93.5895932452214	493.217058681097	89.3679321866086
rs138384839	A	G	A	G	-0.208138	0.0590563	0.0127039	0.0151238	FALSE	FALSE	FALSE	16	30546390	0.0644487	353919	0.359493	16	30546390	0.0341235	33042	1.06370205923863e-09	2	TRUE	0.00112477800782218	33042	2.37247525025681e-06	353919	TRUE	2.63041462526548e-08	0.00108671894395373	35.9442552112955	493.217058681097	37.2045121955542
rs76840156	T	C	T	C	-0.206227	0.0468495	0.020934	0.0245935	FALSE	FALSE	FALSE	16	29954115	0.0501855	353919	0.350548	16	29954115	0.0264051	33042	5.71215521623043e-15	2	TRUE	0.00184278355264852	33042	2.46235642079794e-06	353919	TRUE	6.28866727541645e-13	0.00174335259608066	57.7009628979697	493.217058681097	60.9979746439259
rs17305657	C	T	C	T	-0.0819612	-0.0260766	0.103672	0.0477634	FALSE	FALSE	FALSE	20	33218782	0.0367231	353919	0.47765	20	33218782	0.0119383	31836	6.63132021883553e-12	2	TRUE	0.00147842018551297	31836	1.42469275956585e-06	353919	TRUE	1.88638647148964e-10	0.00124846120787058	39.7931943508362	493.217058681097	47.1337116162916
rs548786826	T	C	T	C	0.211524	-0.183062	0.0129678	0.00209446	FALSE	FALSE	FALSE	20	33185613	0.172164	353919	0.287646	20	33185613	0.0327298	31836	1.02822935875258e-10	2	TRUE	0.00131030366382435	31836	3.19454423055818e-06	353919	TRUE	4.01845748883496e-09	0.00114537294807687	36.5036126795492	493.217058681097	41.7669342010947
rs6059134	A	T	A	T	-0.350236	-0.0493246	0.0367094	0.0405183	FALSE	TRUE	FALSE	20	33166430	0.0397788	353919	0.214986	20	33166430	0.0193388	31836	2.63208554434408e-73	2	TRUE	0.0101981076569279	31836	4.34430669873513e-06	353919	TRUE	1.59450715068132e-64	0.00867533337248767	278.587401158195	493.217058681097	327.991451281362
rs11697797	G	A	G	A	0.222135	-0.0137847	0.271462	0.24923	FALSE	FALSE	FALSE	20	33258205	0.0181245	353919	0.446921	20	33258205	0.00817659	33525	1.58854674859775e-162	2	TRUE	0.0215421374179408	33525	1.63440783253022e-06	353919	TRUE	4.5809686438986e-145	0.0195175469899711	667.311001574964	493.217058681097	738.056384723534
rs11906622	A	T	A	T	-0.115214	-0.014936	0.0527698	0.0406861	FALSE	TRUE	FALSE	20	33023726	0.0395338	353919	0.705576	20	33023726	0.0163254	33525	1.6970709523891e-12	2	TRUE	0.00148352614568339	33525	4.03301548060091e-07	353919	TRUE	3.3064763956727e-11	0.00132703228632983	44.5452162748331	493.217058681097	49.8061356862504
rs149206379	T	C	T	C	-0.156105	-0.0401841	0.0195201	0.0122048	FALSE	FALSE	FALSE	20	33002582	0.0706612	353919	0.569569	20	33002582	0.0274107	33525	1.23355920953211e-08	2	TRUE	0.000966563789166075	33525	9.13786323837836e-07	353919	TRUE	1.3286001612444e-07	0.000932791019156025	31.2991489001687	493.217058681097	32.4334669188953
rs6088084	A	C	A	C	0.301975	-0.0212956	0.368501	0.432343	FALSE	FALSE	FALSE	20	33060058	0.0158598	353919	0.179356	20	33060058	0.00756307	33525	1e-200	2	TRUE	0.0453968506824271	33525	5.09425537590369e-06	353919	TRUE	2.89280933146483e-307	0.042440775744014	1485.8006577839	493.217058681097	1594.2107738854
rs79808586	A	T	A	T	0.203004	0.0640862	0.0457604	0.0367836	FALSE	TRUE	FALSE	20	32688535	0.042062	353919	0.127606	20	32688535	0.017906	33525	8.580251147226e-30	2	TRUE	0.00381950591590416	33525	6.55911025065909e-06	353919	TRUE	3.04456218097614e-25	0.00359903801401025	121.086345704835	493.217058681097	128.532226418043
rs113894602	T	C	T	C	-0.137573	-0.0282457	0.0234281	0.0448429	FALSE	FALSE	FALSE	20	32908528	0.0388318	353919	0.466988	20	32908528	0.0245251	33877	2.02917732192659e-08	2	TRUE	0.000928030634040969	33877	1.49495309495418e-06	353919	TRUE	2.70395104101045e-07	0.000866039507125978	29.362517403993	493.217058681097	31.466239362204
rs2377736	C	T	C	T	0.265266	0.00158545	0.402679	0.31841	FALSE	FALSE	FALSE	20	32994638	0.0168237	353919	0.924919	20	32994638	0.00751973	33877	1e-200	2	TRUE	0.0354333033138972	33877	2.50934650275745e-08	353919	TRUE	1.37322123209715e-245	0.0338500985828076	1186.84697665509	493.217058681097	1244.39621840778
rs36106395	A	C	A	C	0.20893	-0.0225763	0.248983	0.28951	FALSE	FALSE	FALSE	20	33005123	0.017266	353919	0.191024	20	33005123	0.0084851	33877	7.12853030126534e-134	2	TRUE	0.0175834481664635	33877	4.83079424026238e-06	353919	TRUE	9.98928665244536e-118	0.0163249202158975	562.184285927934	493.217058681097	606.300153969596
rs6059067	T	A	T	A	-0.0687685	0.000581557	0.370139	0.311131	FALSE	TRUE	FALSE	20	33071958	0.0169032	353919	0.972554	20	33071958	0.0076118	33877	1.6481623915255e-19	2	TRUE	0.00240369794581534	33877	3.34460850235749e-09	353919	TRUE	6.86711350378239e-18	0.0022050511303893	74.8611797710139	493.217058681097	81.6214612532436
rs56321310	T	C	T	C	0.436428	-0.0372521	0.184366	0.187706	FALSE	FALSE	FALSE	11	1224068	0.02019	353919	0.0650264	11	1224068	0.00994535	33874	1e-200	2	TRUE	0.053793541396595	33874	9.61885285012335e-06	353919	TRUE	0	0.0572837396284554	2058.21720729663	493.217058681097	1925.68420730806
rs72847992	T	C	T	C	0.330099	-0.0230897	0.0192321	0.0259727	FALSE	FALSE	FALSE	11	1651341	0.0486023	353919	0.634734	11	1651341	0.0277224	33874	1.0839269140212e-32	2	TRUE	0.00416842333750531	33874	6.37707076009197e-07	353919	TRUE	3.00807577284926e-29	0.00411065818005881	139.810928813139	493.217058681097	141.783850398864
rs11574929	G	A	G	A	0.268347	-0.114936	0.0285604	0.0187769	FALSE	FALSE	FALSE	4	15840187	0.0568299	353919	0.0431291	4	15840187	0.0228248	33962	6.51478368351221e-32	2	TRUE	0.00405366433395794	33962	1.15571814167885e-05	353919	TRUE	2.30040705493633e-26	0.00399579844304476	136.241709536644	493.217058681097	138.222749410639
rs13129093	A	G	A	G	0.320223	0.0815494	0.0230547	0.00838416	FALSE	FALSE	FALSE	4	15430157	0.0874348	353919	0.350981	4	15430157	0.0251826	33962	4.81614994840044e-37	2	TRUE	0.00473885344708049	33962	2.45793507331882e-06	353919	TRUE	1.89002648034595e-32	0.0046191786863003	157.595268893894	493.217058681097	161.697724883804
rs140592625	C	T	C	T	0.485034	-0.00438498	0.00794853	0.0125022	FALSE	FALSE	FALSE	4	15703040	0.0719133	353919	0.951378	4	15703040	0.0438864	33962	2.14289060112006e-28	2	TRUE	0.00358391334512387	33962	1.05054671351709e-08	353919	TRUE	6.11045430591866e-26	0.00371018345316063	126.467046010814	493.217058681097	122.147463123568
rs147988737	C	A	C	A	0.315701	0.0187871	0.0134581	0.0189185	FALSE	FALSE	FALSE	4	15732758	0.0563417	353919	0.738795	4	15732758	0.0332882	33962	2.45019133688078e-21	2	TRUE	0.00264152600970465	33962	3.14165173469433e-07	353919	TRUE	3.35426761455313e-19	0.00264655666417862	90.1155602520373	493.217058681097	89.9438122089318
rs148203544	G	A	G	A	0.349939	-0.119926	0.0192137	0.00876896	FALSE	FALSE	FALSE	4	15774338	0.0850271	353919	0.158409	4	15774338	0.0279369	33962	5.37774245963446e-36	2	TRUE	0.00459894990924073	33962	5.62092897931184e-06	353919	TRUE	8.44347904272326e-31	0.00461530158147623	157.46237806946	493.217058681097	156.901923002367
rs149141906	A	G	A	G	0.172712	-0.161946	0.015558	0.0136096	FALSE	FALSE	FALSE	4	15308307	0.0696673	353919	0.0200951	4	15308307	0.0315505	33962	4.39652958554825e-08	2	TRUE	0.000881620745070598	33962	1.52677288155668e-05	353919	TRUE	5.61576632930992e-06	0.000913732186886415	31.0587244228515	493.217058681097	29.9662593785178
rs181156997	C	A	C	A	-0.834697	0.0227604	0.0117368	0.0122726	FALSE	FALSE	FALSE	4	15796146	0.0714845	353919	0.750184	4	15796146	0.0363497	33962	1.0939563662721e-116	2	TRUE	0.0152896264447381	33962	2.86440527235274e-07	353919	TRUE	3.30321237230859e-105	0.0161625554840129	557.897432443333	493.217058681097	527.297902010135
rs547520087	A	G	A	G	0.351767	-0.141537	0.0147843	0.0164669	FALSE	FALSE	FALSE	4	15790308	0.0618155	353919	0.0220404	4	15790308	0.0324041	33962	1.87542629121675e-27	2	TRUE	0.00345810473301642	33962	1.48128062464419e-05	353919	TRUE	3.46124313285357e-22	0.00360472614201512	122.859374180734	493.217058681097	117.844756242561
rs562301411	A	G	A	G	0.741619	-0.0599267	0.0127819	0.00314514	FALSE	FALSE	FALSE	4	15560095	0.13731	353919	0.662523	4	15560095	0.0345685	33962	4.22668614265608e-102	2	TRUE	0.0133716965940567	33962	5.38188896980583e-07	353919	TRUE	9.00388160430777e-92	0.0138803435662512	478.01143039233	493.217058681097	460.257236455263
rs61175291	C	T	C	T	0.34955	0.0521581	0.00949815	0.00407912	FALSE	FALSE	FALSE	4	15534216	0.124816	353919	0.676035	4	15534216	0.0392811	33962	5.651971978176e-19	2	TRUE	0.00232633448293328	33962	4.9340252303571e-07	353919	TRUE	5.61017048258038e-17	0.00229902092198288	78.2546596102251	493.217058681097	79.1865334036549
rs73235018	T	A	T	A	-1.26429	0.0694795	0.0303609	0.0202083	FALSE	TRUE	FALSE	4	15495006	0.0560193	353919	0.214873	4	15495006	0.0221579	33962	1e-200	2	TRUE	0.087480394366772	33962	4.34645013832169e-06	353919	TRUE	0	0.0941126847191648	3528.10633193602	493.217058681097	3255.63875488902
rs75980777	T	G	T	G	0.261182	0.0469152	0.0228988	0.0393015	FALSE	FALSE	FALSE	4	15447679	0.041008	353919	0.252603	4	15447679	0.0260227	33962	1.05123545522948e-23	2	TRUE	0.00295752045323101	33962	3.69817055478275e-06	353919	TRUE	2.37705654572401e-20	0.00305259193584405	103.983441155196	493.217058681097	100.735321365025
rs76819934	C	T	C	T	-0.887699	-0.0141586	0.0362261	0.0561514	FALSE	FALSE	FALSE	4	15345625	0.0345124	353919	0.681624	4	15345625	0.0201476	33962	1e-200	2	TRUE	0.0540723282666778	33962	4.75541772232406e-07	353919	TRUE	0	0.0550247653949488	1977.44974088496	493.217058681097	1941.26498548408
rs77194060	C	G	C	G	-0.780047	0.0724264	0.00793534	0.0122647	FALSE	TRUE	FALSE	4	15434526	0.0723938	353919	0.317093	4	15434526	0.0424167	33962	1.57652187075008e-75	2	TRUE	0.00986044501265993	33962	2.82805856115752e-06	353919	TRUE	1.30062524422958e-66	0.00958025471644242	328.492491915373	493.217058681097	338.195470470032
rs78585552	T	C	T	C	0.32406	0.0233661	0.0254545	0.0625072	FALSE	FALSE	FALSE	4	15779555	0.0320741	353919	0.466306	4	15779555	0.0240723	33962	2.61938900372148e-41	2	TRUE	0.00530806942247562	33962	1.49955164986173e-06	353919	TRUE	1.4067923987821e-36	0.00521011779233126	177.862283676336	493.217058681097	181.223987091773
rs78805834	C	T	C	T	0.300609	-0.00171768	0.0242438	0.00840427	FALSE	FALSE	FALSE	4	15551448	0.0872658	353919	0.984296	4	15551448	0.024581	33962	2.16770410481969e-34	2	TRUE	0.0043845880249548	33962	1.09469956275655e-09	353919	TRUE	1.87575395877769e-31	0.00427539224891945	145.815740258978	493.217058681097	149.556352318898
rs78925804	A	T	A	T	-0.647033	-0.0002142	0.0401677	0.0348899	FALSE	TRUE	FALSE	4	15751581	0.0425766	353919	0.995986	4	15751581	0.0191706	33962	1e-200	2	TRUE	0.0324552407031299	33962	7.15147383628482e-11	353919	TRUE	1.56959911701567e-225	0.0322816097682275	1132.8538124262	493.217058681097	1139.15140740286
rs79908138	C	T	C	T	0.22533	-0.0698815	0.0147344	0.0333503	FALSE	FALSE	FALSE	4	15507374	0.0443863	353919	0.115396	4	15507374	0.032473	33962	3.94911699348976e-12	2	TRUE	0.00141582704911999	33962	7.00361207903164e-06	353919	TRUE	7.23924727943247e-10	0.00147419116669681	50.1374441983816	493.217058681097	48.1496581765672
rs55761990	A	G	A	G	0.0585542	-0.0174754	0.408843	0.333817	FALSE	FALSE	FALSE	19	17433566	0.0165909	353919	0.292197	19	17433566	0.00752628	33962	7.25437497018398e-15	2	TRUE	0.00177915716117121	33962	3.13481252808217e-06	353919	TRUE	1.09812706345819e-12	0.00165731668306796	56.3759072886604	493.217058681097	60.5278657792258
rs8101243	C	T	C	T	-0.343639	-0.00694393	0.956749	0.900359	FALSE	FALSE	FALSE	19	17377984	0.0266072	353919	0.794109	19	17377984	0.0182846	33962	8.46642372265915e-79	2	TRUE	0.0102937260692226	33962	1.92446852513603e-07	353919	TRUE	3.22476221046805e-71	0.00977302610705894	335.167567987907	493.217058681097	353.210792453004
rs13113204	T	C	T	C	0.081464	-0.0025062	0.358721	0.348362	FALSE	FALSE	FALSE	4	74583132	0.0164253	353919	0.878728	4	74583132	0.00798684	32907	1.98700975850116e-24	2	TRUE	0.00315172747989552	32907	6.57814402337252e-08	353919	TRUE	2.82760407309318e-22	0.0030532704674891	100.775559773229	493.217058681097	104.035484220464
rs182168283	A	G	A	G	-0.262457	-0.180968	0.00931055	0.00205187	FALSE	FALSE	FALSE	4	74948937	0.176562	353919	0.305383	4	74948937	0.0434032	32907	1.47614833157815e-09	2	TRUE	0.0011100143278422	32907	2.96829035633974e-06	353919	TRUE	4.15911873658034e-08	0.00127074728712991	41.867142040177	493.217058681097	36.5656098084413
rs28458910	G	A	G	A	-0.588842	0.015411	0.132046	0.135643	FALSE	FALSE	FALSE	4	74763333	0.0230307	353919	0.503399	4	74763333	0.0114821	32907	1e-200	2	TRUE	0.0740114053506723	32907	1.26515982079294e-06	353919	TRUE	0	0.0794784726719345	2841.04072053706	493.217058681097	2629.99491261136
rs62316317	A	G	A	G	0.572849	-0.0916379	0.0176033	0.0215	FALSE	FALSE	FALSE	4	74794598	0.0576437	353919	0.111895	4	74794598	0.0318756	32907	3.26212050394262e-72	2	TRUE	0.00971985438387631	32907	7.14072047262789e-06	353919	TRUE	1.35188611072183e-62	0.0113498807777506	377.75530466297	493.217058681097	322.971039980267
rs146994962	G	A	G	A	-0.23947	0.0100481	0.0191345	0.003621	FALSE	FALSE	FALSE	3	14911936	0.134887	353919	0.940618	3	14911936	0.0278004	33995	7.06154937358508e-18	2	TRUE	0.00217802924582835	33995	1.56792857456559e-08	353919	TRUE	2.3509317482875e-16	0.0021525775257551	73.3304172411004	493.217058681097	74.1993565219697
rs17556939	A	T	A	T	0.169327	0.0420148	0.166726	0.213749	FALSE	TRUE	FALSE	3	15557548	0.0191378	353919	0.0281365	3	15557548	0.0100929	33995	3.61160295758229e-63	2	TRUE	0.00821201690921935	33995	1.36179971676513e-05	353919	TRUE	3.39344918987067e-53	0.00796661052314238	272.983746702304	493.217058681097	281.462465319609
rs35034250	T	C	T	C	-0.138978	-0.0371905	0.0288425	0.0116911	FALSE	FALSE	FALSE	3	15645027	0.0718965	353919	0.604962	3	15645027	0.0223088	33995	4.67175436452574e-10	2	TRUE	0.00114039328577398	33995	7.56043500261638e-07	353919	TRUE	6.78407137264343e-09	0.00108204340043727	36.821744036191	493.217058681097	38.809647224433
rs7621044	A	G	A	G	-0.438937	-0.00617002	0.122577	0.0839978	FALSE	FALSE	FALSE	3	15324179	0.0283655	353919	0.827804	3	15324179	0.0113687	33995	1e-200	2	TRUE	0.0420101454210586	33995	1.33687491699694e-07	353919	TRUE	1.81298260956729e-292	0.0414431139773533	1469.68405733083	493.217058681097	1490.67431818024
rs7635556	A	G	A	G	-0.0592875	0.00575179	0.285969	0.33246	FALSE	FALSE	FALSE	3	14809593	0.0166941	353919	0.730439	3	14809593	0.00835458	33995	1.28056020070379e-12	2	TRUE	0.00147926038470825	33995	3.35411888479639e-07	353919	TRUE	2.47923545504221e-11	0.00143546396587474	48.8658717900958	493.217058681097	50.3589923197399
rs115973879	T	C	T	C	-0.162914	-0.0180112	0.0221929	0.0269555	FALSE	FALSE	FALSE	6	26472441	0.0484521	353919	0.710091	6	26472441	0.0274234	33709	2.83778834044978e-09	2	TRUE	0.00104592282333548	33709	3.90443766976619e-07	353919	TRUE	2.60893637018888e-08	0.00115189807437875	38.8718047501239	493.217058681097	35.2918331399274
rs12211201	G	A	G	A	0.300216	-0.00617315	0.105827	0.185394	FALSE	FALSE	FALSE	6	26461233	0.0203525	353919	0.761651	6	26461233	0.012365	33709	3.23593656929622e-130	2	TRUE	0.0171881723723582	33709	2.59942083827785e-07	353919	TRUE	1.72924280151665e-117	0.0170575126085365	584.935115605558	493.217058681097	589.494051525174
rs113029277	C	T	C	T	-0.19037	0.0114562	0.0183399	0.0276679	FALSE	FALSE	FALSE	6	27171962	0.0486531	353919	0.813846	6	27171962	0.0279727	33848	1.00646806643833e-11	2	TRUE	0.00136655464077031	33848	1.56660189437059e-07	353919	TRUE	1.27072205420722e-10	0.00130492369759706	44.2241566188482	493.217058681097	46.315701308075
rs114641217	C	T	C	T	-0.291534	-0.134726	0.014161	0.00312068	FALSE	FALSE	FALSE	6	27457806	0.13657	353919	0.323887	6	27457806	0.0327958	33848	6.14610534719522e-19	2	TRUE	0.00232928076544981	33848	2.74972710481927e-06	353919	TRUE	2.45043135813059e-16	0.00237305790855645	80.5095718491928	493.217058681097	79.0208986467007
rs115247877	A	G	A	G	-0.345187	-0.388075	0.0112078	0.00244056	FALSE	FALSE	FALSE	6	26383878	0.15494	353919	0.012256	6	26383878	0.034904	33848	4.61848991895249e-23	2	TRUE	0.00288136281185945	33848	1.77253617372014e-05	353919	TRUE	3.21789908104091e-18	0.00264097483520456	89.6231266945865	493.217058681097	97.804415736534
rs115862154	A	G	A	G	-0.164691	-0.0883146	0.0244623	0.0354443	FALSE	FALSE	FALSE	6	27413954	0.0420594	353919	0.0357503	6	27413954	0.0238186	33848	4.69894108605216e-12	2	TRUE	0.00141054483994622	33848	1.24575325996723e-05	353919	TRUE	2.18062630230261e-09	0.00129452688476754	43.8713495833489	493.217058681097	47.8087370201278
rs12190171	C	T	C	T	0.117032	-0.0435994	0.0459303	0.0459229	FALSE	FALSE	FALSE	6	25722740	0.0378055	353919	0.248805	6	25722740	0.0179442	33848	6.93904973073164e-11	2	TRUE	0.00125518643914121	33848	3.75792403620002e-06	353919	TRUE	3.89109102882913e-09	0.00120037967974337	40.6768783387873	493.217058681097	42.5364313709997
rs73395239	T	C	T	C	-0.232388	-0.0162612	0.0083811	0.000473743	FALSE	FALSE	FALSE	6	26589091	0.342838	353919	0.96217	6	26589091	0.0408997	33848	1.33204838399575e-08	2	TRUE	0.00095294041795456	33848	6.35661414676285e-09	353919	TRUE	6.18680108841501e-08	0.000897642094632842	30.4088906352284	493.217058681097	32.2839861012986
rs75782365	G	T	G	T	0.471708	0.0702594	0.109593	0.0493867	FALSE	FALSE	FALSE	6	26408323	0.035428	353919	0.04735	6	26408323	0.0117221	33848	1e-200	2	TRUE	0.0456595494437136	33848	1.11124380098106e-05	353919	TRUE	0	0.0434258032427033	1536.51409533625	493.217058681097	1619.33103597476
rs116418977	T	C	T	C	-0.652236	0.00992841	0.0760132	0.0345407	FALSE	FALSE	FALSE	6	25365660	0.0419371	353919	0.812855	6	25365660	0.0142625	33657	1e-200	2	TRUE	0.0585041954290634	33657	1.5836569954366e-07	353919	TRUE	0	0.0597577600744985	2138.96731066517	493.217058681097	2091.30905056176
rs14232	G	C	G	C	0.292376	-0.0329265	0.127106	0.13792	FALSE	TRUE	FALSE	6	26377713	0.0227042	353919	0.146992	6	26377713	0.0112655	33657	1.6672472125511e-148	2	TRUE	0.0196212553003758	33657	5.94257573365228e-06	353919	TRUE	2.43279955069677e-130	0.0189688497334704	650.740435312889	493.217058681097	673.56962878308
rs41266837	A	G	A	G	0.435068	-0.011694	0.130874	0.189833	FALSE	FALSE	FALSE	6	26409501	0.0201076	353919	0.560854	6	26409501	0.0110404	33657	1e-200	2	TRUE	0.0441066925128535	33657	9.55661005432203e-07	353919	TRUE	6.46061333097683e-303	0.0430606317113122	1514.41732702026	493.217058681097	1552.90420478234
rs5030963	A	G	A	G	0.180854	0.0461366	0.047462	0.0197047	FALSE	FALSE	FALSE	6	27247846	0.056106	353919	0.410899	6	27247846	0.0176233	33657	1.04231742939331e-24	2	TRUE	0.00311943043448792	33657	1.91060233534627e-06	353919	TRUE	1.18928362316498e-21	0.0029574307086348	99.8275636012668	493.217058681097	105.312947686851
rs12060537	C	T	C	T	-0.470873	-0.0378036	0.110775	0.0988542	FALSE	FALSE	FALSE	1	22591066	0.0262032	353919	0.149102	1	22591066	0.0118994	33925	1e-200	2	TRUE	0.0441230171097741	33925	5.88103382191636e-06	353919	TRUE	4.24631660905242e-301	0.0436808414290419	1549.46721553884	493.217058681097	1565.87629601576
rs146907244	A	G	A	G	-0.121825	0.00282074	0.055515	0.0593166	FALSE	FALSE	FALSE	1	22433200	0.0338451	353919	0.933579	1	22433200	0.0163896	33925	1.06096241713649e-13	2	TRUE	0.00162605457471554	33925	1.9626058028877e-08	353919	TRUE	1.50652364459688e-12	0.00155635349366886	52.8784771684096	493.217058681097	55.2504896495252
rs74414073	C	T	C	T	0.119185	0.061071	0.0395284	0.0384101	FALSE	FALSE	FALSE	1	22799075	0.0405355	353919	0.131913	1	22799075	0.019043	33925	3.881235544393e-10	2	TRUE	0.00115339220896404	33925	6.41349535715954e-06	353919	TRUE	3.16682372303309e-08	0.0010786162546302	36.6294082809898	493.217058681097	39.1717042431732
rs80352808	A	G	A	G	-0.168333	0.00917864	0.279211	0.294441	FALSE	FALSE	FALSE	1	22628736	0.0171568	353919	0.592661	1	22628736	0.00829479	33925	1.4594862237826e-91	2	TRUE	0.0119947918944932	33925	8.08690461323751e-07	353919	TRUE	4.61693846522451e-82	0.0114053652217875	391.36789823414	493.217058681097	411.839251553259
rs11693846	A	G	A	G	0.0683649	-0.0171411	0.299545	0.254808	FALSE	FALSE	FALSE	2	118877101	0.0181715	353919	0.345532	2	118877101	0.00797296	32981	9.94489037154789e-18	2	TRUE	0.00222444960008141	32981	2.51416226862097e-06	353919	TRUE	2.32878198497026e-15	0.00196127582819713	64.8080219450271	493.217058681097	73.5236730662334
rs17798163	A	G	A	G	0.1378	0.00641409	0.0518784	0.0700472	FALSE	FALSE	FALSE	2	119134980	0.0312414	353919	0.837332	2	119134980	0.0161653	32981	1.53603106838502e-17	2	TRUE	0.00219855605496567	32981	1.19098872066173e-07	353919	TRUE	5.96723580058924e-16	0.00186800934676511	61.7203744833873	493.217058681097	72.6659402797045
rs34475538	A	G	A	G	-0.278571	0.0040356	0.202466	0.323615	FALSE	FALSE	FALSE	2	119160689	0.0168095	353919	0.81027	2	119160689	0.00901313	32981	1e-200	2	TRUE	0.0281502452521372	32981	1.62856516502612e-07	353919	TRUE	2.44205736253665e-189	0.0250612720883915	847.741164179087	493.217058681097	955.257676029447
rs3795891	G	A	G	A	0.11217	0.019143	0.453822	0.462746	FALSE	FALSE	FALSE	2	119285638	0.0156755	353919	0.222008	2	119285638	0.00720759	32981	1.3025667861367e-54	2	TRUE	0.00729051120930529	32981	4.21380020492086e-06	353919	TRUE	1.05023577999508e-47	0.00623739407860143	206.994123236779	493.217058681097	242.199527542113
rs116539064	T	C	T	C	0.398118	0.0335959	0.0972553	0.0448432	FALSE	FALSE	FALSE	17	79022318	0.0380678	353919	0.377491	17	79022318	0.0128129	33809	1e-200	2	TRUE	0.0277647323583141	33809	2.20066847502288e-06	353919	TRUE	1.58046064661355e-188	0.0278311946145559	967.824920036649	493.217058681097	965.447703943465
rs2509656	A	G	A	G	0.163496	-0.0156493	0.143369	0.191397	FALSE	FALSE	FALSE	11	119337866	0.0199668	353919	0.433176	11	119337866	0.0104547	33187	3.98015513542671e-55	2	TRUE	0.00731577620280279	33187	1.73568423528742e-06	353919	TRUE	5.97033473909372e-49	0.00656588545932042	219.32899804663	493.217058681097	244.563202950235
rs5750394	T	C	T	C	-0.0707593	-0.026642	0.236514	0.201642	FALSE	FALSE	FALSE	22	37193388	0.0194943	353919	0.171733	22	37193388	0.00894494	33874	2.56271316541123e-15	2	TRUE	0.00184403753563363	33874	5.27733473287912e-06	353919	TRUE	8.62494087461594e-13	0.00180823546325157	61.3595040424744	493.217058681097	62.576633067212
rs1129021	A	G	A	G	0.464546	-0.00475433	0.340548	0.348809	FALSE	FALSE	FALSE	13	24305565	0.0165312	353919	0.773654	13	24305565	0.00826071	33129	1e-200	2	TRUE	0.0871449843063096	33129	2.33705191681145e-07	353919	TRUE	0	0.0969279369791515	3555.56538596436	493.217058681097	3162.44293506057
rs12429192	C	T	C	T	0.104584	-0.00304543	0.167014	0.222648	FALSE	FALSE	FALSE	13	24900305	0.0188376	353919	0.871568	13	24900305	0.0102623	33129	2.17270117886374e-24	2	TRUE	0.00312535622909584	33129	7.38490045361781e-08	353919	TRUE	3.23882358995573e-22	0.00304334418811668	101.124619944124	493.217058681097	103.858269892008
rs144919926	A	G	A	G	0.206182	0.036695	0.0494196	0.025405	FALSE	FALSE	FALSE	13	24584353	0.0501823	353919	0.464637	13	24584353	0.0181062	33129	4.83392602516085e-30	2	TRUE	0.00389913327439649	33129	1.51081253391531e-06	353919	TRUE	1.4371353200049e-26	0.00399410587609407	132.843335705108	493.217058681097	129.672197159642
rs6490934	T	C	T	C	0.73579	0.0242075	0.948352	0.957908	FALSE	FALSE	FALSE	13	24445180	0.0387238	353919	0.531884	13	24445180	0.0171937	33129	1e-200	2	TRUE	0.0523863651661913	33129	1.10418550238161e-06	353919	TRUE	0	0.0530347872513249	1855.27765288767	493.217058681097	1831.34038501332
rs78392586	G	A	G	A	-0.0597567	-0.00405311	0.157784	0.179271	FALSE	FALSE	FALSE	13	24054565	0.0204754	353919	0.843084	13	24054565	0.010581	33129	1.62753373780696e-08	2	TRUE	0.000961877434700738	33129	1.10716033772008e-07	353919	TRUE	9.21279102305324e-08	0.000949051231562654	31.4690859227272	493.217058681097	31.8947926606761
rs79763908	T	C	T	C	-0.416893	0.00901979	0.044809	0.0473425	FALSE	FALSE	FALSE	13	24248118	0.0368963	353919	0.806872	13	24248118	0.018581	33129	1.73380399775416e-111	2	TRUE	0.0149685261023664	33129	1.68859586610746e-07	353919	TRUE	6.09795588688048e-101	0.0148776615699161	500.29552229222	493.217058681097	503.397482550513
rs4963512	G	A	G	A	-0.0579347	-0.0262084	0.588381	0.522006	FALSE	FALSE	FALSE	12	6833659	0.015674	353919	0.094504	12	6833659	0.00770135	33995	5.36660956046073e-14	2	TRUE	0.00166200340467397	33995	7.89980692780075e-06	353919	TRUE	2.25566028477764e-11	0.00162577924059157	55.3551089123597	493.217058681097	56.5905353975853
rs1047776	G	A	G	A	-0.0914437	-0.0277364	0.647646	0.571474	FALSE	FALSE	FALSE	12	6839528	0.0158772	353919	0.0806492	12	6839528	0.00781183	33933	1.19014533870386e-31	2	TRUE	0.00402212021575032	33933	8.62277758172834e-06	353919	TRUE	1.60561640877176e-26	0.00381640511885222	129.990538644861	493.217058681097	137.02569485799
rs12424363	C	A	C	A	-0.152628	-0.0770235	0.0214705	0.0160167	FALSE	FALSE	FALSE	12	6790524	0.0635162	353919	0.22526	12	6790524	0.0269794	33933	1.53854428015979e-08	2	TRUE	0.000942318585127195	33933	4.15503087391843e-06	353919	TRUE	4.54745767820285e-07	0.000978846300330152	33.2457763216564	493.217058681097	32.003969847536
rs143703503	G	T	G	T	-0.208784	-0.00142208	0.0236793	0.0389586	FALSE	FALSE	FALSE	12	6889105	0.0411047	353919	0.972401	12	6889105	0.0255493	33995	3.03808555646554e-16	2	TRUE	0.00196062527559508	33995	3.38192261574477e-09	353919	TRUE	6.5619125388451e-15	0.00201551381983181	68.6517297876852	493.217058681097	66.7784625348148
rs146111161	T	C	T	C	-0.258273	0.0183956	0.019676	0.0487294	FALSE	FALSE	FALSE	12	6800807	0.036326	353919	0.612573	12	6800807	0.0277777	33995	1.43284759806459e-20	2	TRUE	0.0025367219661709	33995	7.24587802956096e-07	353919	TRUE	2.60737524378798e-18	0.00257332393165227	87.7006826742032	493.217058681097	86.4500896374082
rs115032094	G	A	G	A	-1.43038	0.103518	0.0102839	0.0139101	FALSE	FALSE	FALSE	6	31372224	0.0684356	353919	0.130372	6	31372224	0.0367133	33742	1e-200	2	TRUE	0.0430525635986405	33742	6.4649229801155e-06	353919	TRUE	8.7942763281546e-292	0.0416486888485469	1466.29607055225	493.217058681097	1517.94491584686
rs2097442	A	G	A	G	0.157861	0.0398577	0.291682	0.301546	FALSE	FALSE	FALSE	6	32454414	0.0170617	353919	0.0194859	6	32454414	0.00818045	33742	5.65197197817604e-83	2	TRUE	0.0109164942760676	33742	1.54195515981336e-05	353919	TRUE	3.19654029943326e-70	0.0102971633533854	351.041018251903	493.217058681097	372.387684905268
rs640603	A	G	A	G	-0.0560174	-0.0196078	0.351749	0.354426	FALSE	FALSE	FALSE	11	119093620	0.0164012	353919	0.231887	11	119093620	0.0081279	32861	5.50173920510716e-12	2	TRUE	0.00144346914726909	32861	4.03834399214153e-06	353919	TRUE	4.30353726258524e-10	0.00143104060756535	47.0899509560161	493.217058681097	47.4995167971219
rs17629007	C	T	C	T	0.253144	-0.0630544	0.0321955	0.0177663	FALSE	FALSE	FALSE	2	199856832	0.0586845	353919	0.282614	2	199856832	0.021779	33017	3.13689513015838e-31	2	TRUE	0.00407544040912549	33017	3.26197882072289e-06	353919	TRUE	3.6426160535439e-27	0.0039934484565615	132.372322841722	493.217058681097	135.101262250779
rs11569470	A	G	A	G	-0.166481	-0.0040661	0.136588	0.183488	FALSE	FALSE	FALSE	19	6698443	0.0203375	353919	0.841535	19	6698443	0.0112225	32230	8.75386812942666e-50	2	TRUE	0.00678205529170026	32230	1.12943048463305e-07	353919	TRUE	2.55439365852696e-45	0.00653717293002868	212.066323417782	493.217058681097	220.064568008896
rs2491396	C	T	C	T	-0.135446	-0.0107225	0.237777	0.355515	FALSE	FALSE	FALSE	1	207129051	0.0164633	353919	0.514855	1	207129051	0.00837212	33822	7.18290297296521e-59	2	TRUE	0.00767962097155478	33822	1.1985506204693e-06	353919	TRUE	1.80110036866733e-52	0.00664988685911848	226.404739477279	493.217058681097	261.734805358197
rs3813948	C	T	C	T	-0.307177	0.0474698	0.0674857	0.054393	FALSE	FALSE	FALSE	1	207096513	0.034649	353919	0.170681	1	207096513	0.0141345	33822	1.01391138573668e-104	2	TRUE	0.0137727255864447	33822	5.30334239106812e-06	353919	TRUE	1.04707812035465e-91	0.011876121779193	406.478	493.217058681097	472.298415809414
rs6696573	G	A	G	A	-0.0707306	0.0526526	0.13264	0.146649	FALSE	FALSE	FALSE	1	207027204	0.0220458	353919	0.0169251	1	207027204	0.0105452	33822	1.9815270258051e-11	2	TRUE	0.00132847720005748	33822	1.61168251178793e-05	353919	TRUE	1.18882611515963e-08	0.00115111465535088	38.9755629857201	493.217058681097	44.9888655881342
rs4837810	C	T	C	T	-0.142986	-0.0036205	0.577163	0.541894	FALSE	FALSE	FALSE	9	121118921	0.0156955	353919	0.81757	9	121118921	0.00765242	33995	6.54786926972261e-78	2	TRUE	0.0101662828107271	33995	1.50343724128311e-07	353919	TRUE	1.76487255634002e-70	0.0099790338261126	342.636477853607	493.217058681097	349.131824450635
rs113816611	C	T	C	T	-0.19658	0.126453	0.0167435	0.00698721	FALSE	FALSE	FALSE	5	40488550	0.0967786	353919	0.191342	5	40488550	0.0294218	33182	2.36591969748576e-11	2	TRUE	0.00134363057579445	33182	4.82387543451624e-06	353919	TRUE	1.91779842501683e-09	0.00127239434326874	42.2718307479801	493.217058681097	44.6416443832069
rs114822732	A	G	A	G	-0.251335	-0.017804	0.0516375	0.103276	FALSE	FALSE	FALSE	5	41304678	0.0258408	353919	0.490831	5	41304678	0.0172934	33182	7.42164197738885e-48	2	TRUE	0.00632576155214906	33182	1.34128557887044e-06	353919	TRUE	1.33423781016467e-42	0.00618693450571685	206.560462955461	493.217058681097	211.224926821247
rs115686032	T	C	T	C	-0.822966	0.0352871	0.0120879	0.0410232	FALSE	FALSE	FALSE	5	40282763	0.0402144	353919	0.380229	5	40282763	0.0350881	33182	1.19674053130725e-121	2	TRUE	0.016308965487216	33182	2.17553653377063e-06	353919	TRUE	2.65615901907918e-108	0.0161756948407984	545.533945444498	493.217058681097	550.103087128211
rs145095721	A	G	A	G	0.18335	0.065513	0.026875	0.0133349	FALSE	FALSE	FALSE	5	40938894	0.0666456	353919	0.325604	5	40938894	0.0235621	33182	7.16473282391109e-15	2	TRUE	0.00182165278457499	33182	2.73029391041978e-06	353919	TRUE	8.65002936180877e-13	0.00175836458093555	58.4453049495868	493.217058681097	60.5527454695966
rs149976817	T	C	T	C	0.15678	-0.00428048	0.0200965	0.0123838	FALSE	FALSE	FALSE	5	40537414	0.0704034	353919	0.951519	5	40537414	0.027323	33182	9.57877561651901e-09	2	TRUE	0.000991328135675472	33182	1.044470671809e-08	353919	TRUE	4.5561952313562e-08	0.000968088480035531	32.1523020407912	493.217058681097	32.9249069283147
rs1501815	T	A	T	A	-0.411155	0.000363792	0.239547	0.231908	FALSE	TRUE	FALSE	5	40960064	0.0186574	353919	0.984443	5	40960064	0.00879966	33182	1e-200	2	TRUE	0.0617346064840138	33182	1.07424321494447e-09	353919	TRUE	0	0.061589157253562	2177.64772590693	493.217058681097	2183.12884317701
rs17263168	C	T	C	T	0.302731	0.0126232	0.030932	0.0246405	FALSE	FALSE	FALSE	5	41284641	0.0506416	353919	0.803156	5	41284641	0.0218942	33182	1.75186243420855e-43	2	TRUE	0.00572906817136007	33182	1.75558794059877e-07	353919	TRUE	2.06651325960872e-39	0.00549421994229641	183.305337526362	493.217058681097	191.185798398146
rs60670222	T	C	T	C	0.267176	-0.0513145	0.0213099	0.0226605	FALSE	FALSE	FALSE	5	40895772	0.0522191	353919	0.325766	5	40895772	0.0260651	33182	1.17950558058401e-24	2	TRUE	0.00315665144373586	33182	2.7284677777743e-06	353919	TRUE	1.94000862625866e-21	0.00297749807740723	99.0884217937562	493.217058681097	105.069362257217
rs72758315	A	G	A	G	-0.167252	-0.123317	0.0321136	0.0248994	FALSE	FALSE	FALSE	5	41452557	0.0506076	353919	0.0148207	5	41452557	0.0218817	33182	2.1139757447042e-14	2	TRUE	0.00175768123362196	33182	1.67766679070678e-05	353919	TRUE	4.31285822575443e-11	0.001738945681182	57.7987265475263	493.217058681097	58.4225515540634
rs7444800	A	G	A	G	-0.259547	0.00878719	0.736271	0.687041	FALSE	FALSE	FALSE	5	41217587	0.0168372	353919	0.601746	5	41217587	0.0085349	33182	1e-200	2	TRUE	0.0271156481071915	33182	7.69588438008979e-07	353919	TRUE	2.7813558529248e-182	0.0261611966577293	891.347214882314	493.217058681097	924.773024097054
rs112586741	G	A	G	A	-0.116763	-0.0262768	0.0679111	0.0342399	FALSE	FALSE	FALSE	1	56797955	0.0427038	353919	0.538339	1	56797955	0.0150154	33995	7.47480728175663e-15	2	TRUE	0.0017757233723997	33995	1.06981828773056e-06	353919	TRUE	4.3810533565171e-13	0.00172599123717487	58.7730619151327	493.217058681097	60.4695417766341
rs17420649	A	T	A	T	-0.142113	-0.0320054	0.0380291	0.0300132	FALSE	TRUE	FALSE	1	57135656	0.0453423	353919	0.480274	1	57135656	0.0202219	33995	2.10039028082143e-12	2	TRUE	0.00145078707416009	33995	1.40778842864526e-06	353919	TRUE	7.92423183319315e-11	0.00147766365955354	50.3045539905455	493.217058681097	49.3882568565868
rs6696924	G	T	G	T	0.346223	-0.00345443	0.254307	0.26779	FALSE	FALSE	FALSE	1	56894255	0.0177762	353919	0.845918	1	56894255	0.00854513	33995	1e-200	2	TRUE	0.0460683083425673	33995	1.06702222936671e-07	353919	TRUE	0	0.0454632215633058	1619.03797267247	493.217058681097	1641.62698355058
rs76141461	C	T	C	T	-0.203192	0.0782895	0.0132814	0.00267697	FALSE	FALSE	FALSE	1	56953103	0.154055	353919	0.611319	1	56953103	0.0321718	33995	2.68713818236155e-10	2	TRUE	0.00117209728926611	33995	7.29715718538621e-07	353919	TRUE	4.07624809950659e-09	0.00108213234261028	36.8247740013074	493.217058681097	39.8898579483935
rs77710785	A	T	A	T	-0.150798	0.0735554	0.0929803	0.0457071	FALSE	TRUE	FALSE	1	56916959	0.0371712	353919	0.0478355	1	56916959	0.0128316	33995	6.89286860731845e-32	2	TRUE	0.00404649592305171	33995	1.10639379318868e-05	353919	TRUE	2.11893268957835e-26	0.00383556036189368	130.884217699257	493.217058681097	138.111403142038
rs835904	T	G	T	G	0.312288	-0.00229847	0.0545227	0.0462924	FALSE	FALSE	FALSE	1	56949922	0.0373844	353919	0.950975	1	56949922	0.0162145	33995	1.17003808942306e-82	2	TRUE	0.0107944500391297	33995	1.06805943537488e-08	353919	TRUE	3.63054728981658e-75	0.0100546984185639	345.260857136485	493.217058681097	370.939831660518
[truncated: 5,029 more rows]

## Sheet: Table S4
Table S4. The heterogeneity and pleiotropy analysis in the significance results of MR analysis of deCODE cis-pQTLs and COAD
[truncated: 12 more rows]

[truncated: 1 more sheets: Table S5]
